# Supplementary material for: Phenotypes, antioxidant responses, and gene expression changes accompanying a sugar-only diet in Bactrocera dorsalis (Hendel) (Diptera: Tephritidae)
Source: BMC Evol Biol. 2017 Aug 17;17:194. doi: 10.1186/s12862-017-1045-5 (PMC5559826; doi:10.1186/s12862-017-1045-5)
Supplement: Supplementary file 9 — Detailed information on the DEGs of chronic SD and ND diets in Bactrocera dorsalis. (XLSX 556 kb) [file 12862_2017_1045_MOESM9_ESM.xlsx]

## Sheet: CD-VS-SD.GeneDiffExpFilter
Additional file 9: Table S3 Detail information about DEGs for sugar-only diet (SD) and normal diet (ND) in Bactrocera dorsalis
GeneID	geneLength	Means-ND	Means-PFD	log2Ratio(SD/CD)	Up-Down-Regulation(SD/CD)	Probability	Description	KEGG Orthology	GO Component	GO Function	GO Process	Blast nr
105223187	819	15.225	0.27	-5.81734	Down	0.878953	PREDICTED: Bactrocera dorsalis uncharacterized LOC105223187 (LOC105223187), ncRNA	-	-	-	-	-
105223575	1017	45.265	15.715	-1.52625	Down	0.851505	PREDICTED: Bactrocera dorsalis uncharacterized LOC105223575 (LOC105223575), mRNA	-	-	-	-	gi|499008396|ref|XP_004536308.1|/1.81091e-47/PREDICTED: uncharacterized protein LOC101448316 [Ceratitis capitata]
105225269	4244.14	50.925	16.17	-1.65505	Down	0.867147	PREDICTED: Bactrocera dorsalis cyclin-T (LOC105225269), transcript variant X4, mRNA	K15188|1|4e-144|515|mde:101893879|cyclin T	GO:0043231//intracellular membrane-bounded organelle;GO:0005700//polytene chromosome;GO:0043231//intracellular membrane-bounded organelle;GO:0005700//polytene chromosome;GO:0043231//intracellular membrane-bounded organelle;GO:0005700//polytene chromosome;GO:0043231//intracellular membrane-bounded organelle;GO:0005700//polytene chromosome	-	GO:0065008;GO:0030036//actin cytoskeleton organization;GO:0010467//gene expression;GO:0006950//response to stress;GO:0065008;GO:0030036//actin cytoskeleton organization;GO:0010467//gene expression;GO:0006950//response to stress;GO:0065008;GO:0030036//actin cytoskeleton organization;GO:0010467//gene expression;GO:0006950//response to stress;GO:0065008;GO:0030036//actin cytoskeleton organization;GO…	gi|498968002|ref|XP_004526202.1|/0/PREDICTED: cyclin-T-like isoform X3 [Ceratitis capitata]
105227619	4345	33.615	12.74	-1.39974	Down	0.81942	PREDICTED: Bactrocera dorsalis putative uncharacterized protein DDB_G0282133 (LOC105227619), mRNA	-	-	-	-	gi|499005808|ref|XP_004535669.1|/0/PREDICTED: myb-like protein I-like [Ceratitis capitata]
105223639	3804	29.575	0.225	-7.03831	Down	0.939287	PREDICTED: Bactrocera dorsalis uncharacterized LOC105223639 (LOC105223639), ncRNA	-	-	-	-	gi|77744241|gb|ABB02163.1|/1.52228e-16/transposase [Diasemopsis comoroensis]
105232382	944	36.445	95.93	1.39626	Up	0.867695	PREDICTED: Bactrocera dorsalis uncharacterized LOC105232382 (LOC105232382), mRNA	-	-	-	-	gi|499002913|ref|XP_004534956.1|/7.20231e-32/PREDICTED: uncharacterized protein LOC101452381 [Ceratitis capitata]
105229077	4508	39.045	15.32	-1.34972	Down	0.824142	PREDICTED: Bactrocera dorsalis protein suppressor of underreplication (LOC105229077), mRNA	K04574|1|3e-14|84.0|mcf:102145883|neurofilament heavy polypeptide	-	-	-	gi|498964439|ref|XP_004525399.1|/0/PREDICTED: protein suppressor of underreplication-like [Ceratitis capitata]
105227883	1021	283.6	11.375	-4.63992	Down	0.982165	PREDICTED: Bactrocera dorsalis dehydrogenase/reductase SDR family member 11-like (LOC105227883), mRNA	K15890|1|9e-71|269|mde:101899636|NADP+-dependent farnesol dehydrogenase [EC:1.1.1.216]	-	GO:0003824//catalytic activity	GO:0008152//metabolic process	gi|498944291|ref|XP_004522023.1|/7.25329e-113/PREDICTED: dehydrogenase/reductase SDR family member 11-like [Ceratitis capitata]
105231571	10319.2	68.785	32.95	-1.06182	Down	0.81124	PREDICTED: Bactrocera dorsalis trithorax group protein osa (LOC105231571), transcript variant X14, mRNA	K11653|1|0.0|1065|dvi:Dvir_GJ24712|AT-rich interactive domain-containing protein 1	GO:0070603//SWI/SNF superfamily-type complex;GO:0070603//SWI/SNF superfamily-type complex;GO:0070603//SWI/SNF superfamily-type complex;GO:0070603//SWI/SNF superfamily-type complex;GO:0070603//SWI/SNF superfamily-type complex;GO:0070603//SWI/SNF superfamily-type complex;GO:0070603//SWI/SNF superfamily-type complex;GO:0070603//SWI/SNF superfamily-type complex;GO:0070603//SWI/SNF superfamily-type co…	GO:0003676//nucleic acid binding;GO:0003676//nucleic acid binding;GO:0003676//nucleic acid binding;GO:0003676//nucleic acid binding;GO:0003676//nucleic acid binding;GO:0003676//nucleic acid binding;GO:0003676//nucleic acid binding;GO:0003676//nucleic acid binding;GO:0003676//nucleic acid binding;GO:0003676//nucleic acid binding;GO:0003676//nucleic acid binding;GO:0003676//nucleic acid binding;GO:…	GO:0006355//regulation of transcription, DNA-templated;GO:0007450//dorsal/ventral pattern formation, imaginal disc;GO:0007476//imaginal disc-derived wing morphogenesis;GO:0007478//leg disc morphogenesis;GO:0030182//neuron differentiation;GO:0007173//epidermal growth factor receptor signaling pathway;GO:0006355//regulation of transcription, DNA-templated;GO:0007450//dorsal/ventral pattern formatio…	gi|499012135|ref|XP_004537217.1|/0/PREDICTED: trithorax group protein osa-like isoform X8 [Ceratitis capitata]
105224501	2425.7	40.515	7.645	-2.40587	Down	0.891264	PREDICTED: Bactrocera dorsalis S-phase kinase-associated protein 2 (LOC105224501), transcript variant X2, mRNA	K03875|1|0.0|676|mde:101893441|F-box and leucine-rich repeat protein 1 (S-phase kinase-associated protein 2)	-	-	-	gi|498958222|ref|XP_004524279.1|/0/PREDICTED: uncharacterized protein LOC101452586 isoform X1 [Ceratitis capitata]
105224863	965	80.75	29.39	-1.45814	Down	0.869593	PREDICTED: Bactrocera dorsalis nucleolin (LOC105224863), mRNA	-	-	-	-	gi|498964023|ref|XP_004525316.1|/9.98369e-77/PREDICTED: nucleolin-like [Ceratitis capitata]
105229848	2763	32.385	12.61	-1.36076	Down	0.812084	PREDICTED: Bactrocera dorsalis uncharacterized LOC105229848 (LOC105229848), mRNA	K18405|1|4e-84|315|mde:101898696|tudor domain-containing protein 1/4/6/7	-	-	-	gi|498939305|ref|XP_004521155.1|/0/PREDICTED: uncharacterized protein LOC101455781 [Ceratitis capitata]
105225177	3789	144.165	36.95	-1.96407	Down	0.912303	PREDICTED: Bactrocera dorsalis programmed cell death protein 4 (LOC105225177), mRNA	K16865|1|0.0|731|mde:101892144|programmed cell death protein 4	-	-	-	gi|498961763|ref|XP_004524871.1|/0/PREDICTED: programmed cell death protein 4-like isoform X1 [Ceratitis capitata]
105222885	1106	14.72	0.565	-4.70338	Down	0.864238	PREDICTED: Bactrocera dorsalis serine/threonine-protein kinase Nek8 (LOC105222885), mRNA	K08857|1|4e-37|157|aqu:100639236|NIMA (never in mitosis gene a)-related kinase [EC:2.7.11.1]	-	GO:0004672//protein kinase activity	GO:0000278//mitotic cell cycle;GO:0001775//cell activation	gi|498960821|ref|XP_004524702.1|/3.72893e-97/PREDICTED: serine/threonine-protein kinase Nek8-like [Ceratitis capitata]
105223619	4023	104.675	3.64	-4.84583	Down	0.970444	PREDICTED: Bactrocera dorsalis bipolar kinesin KRP-130 (LOC105223619), mRNA	K10398|1|0.0|1124|dmo:Dmoj_GI12274|kinesin family member 11	-	GO:0003774//motor activity;GO:0000166//nucleotide binding	-	gi|498964130|ref|XP_004525336.1|/0/PREDICTED: bipolar kinesin KRP-130-like [Ceratitis capitata]
105223334	2465	32.45	7.11	-2.1903	Down	0.870858	PREDICTED: Bactrocera dorsalis protein asunder (LOC105223334), transcript variant X2, mRNA	-	GO:0043231//intracellular membrane-bounded organelle;GO:0043231//intracellular membrane-bounded organelle	-	GO:0000278//mitotic cell cycle;GO:0048232//male gamete generation;GO:0000278//mitotic cell cycle;GO:0048232//male gamete generation	gi|498934267|ref|XP_004519834.1|/0/PREDICTED: protein asunder-like [Ceratitis capitata]
105226818	3844	35.64	4.93	-2.85384	Down	0.897968	PREDICTED: Bactrocera dorsalis structural maintenance of chromosomes protein 2 (LOC105226818), mRNA	K06674|1|0.0|1707|mde:101888404|structural maintenance of chromosome 2	GO:0000793//condensed chromosome;GO:0015630//microtubule cytoskeleton	GO:0003676//nucleic acid binding	GO:0000070//mitotic sister chromatid segregation	gi|498925163|ref|XP_004517608.1|/0/PREDICTED: structural maintenance of chromosomes protein 2-like [Ceratitis capitata]
105228225	4379.16	203.48	27.225	-2.90188	Down	0.945274	PREDICTED: Bactrocera dorsalis uncharacterized LOC105228225 (LOC105228225), transcript variant X6, mRNA	K10381|1|2e-06|58.2|dre:327364|desmoplakin;K16756|2|3e-06|57.4|phu:Phum_PHUM587760|coiled-coil domain-containing protein 64	-	-	-	gi|498930516|ref|XP_004518906.1|/0/PREDICTED: serine-rich adhesin for platelets-like isoform X4 [Ceratitis capitata]
105229301	3088	2.085	13.75	2.72131	Up	0.805549	PREDICTED: Bactrocera dorsalis uncharacterized LOC105229301 (LOC105229301), transcript variant X2, mRNA	K05236|1|3e-07|59.7|bfo:BRAFLDRAFT_120233|coatomer protein complex, subunit alpha (xenin)	-	GO:0016407//acetyltransferase activity;GO:0016407//acetyltransferase activity	-	gi|498984397|ref|XP_004530354.1|/0/PREDICTED: uncharacterized protein LOC101454058 [Ceratitis capitata]
105228850	1482	30.115	9.795	-1.62036	Down	0.832532	PREDICTED: Bactrocera dorsalis WD repeat-containing protein 18 (LOC105228850), mRNA	K14829|1|3e-113|411|mde:101900287|pre-rRNA-processing protein IPI3	-	-	-	gi|498980966|ref|XP_004529490.1|/0/PREDICTED: WD repeat-containing protein 18-like [Ceratitis capitata]
105223725	1344.28	64.98	150.165	1.20848	Up	0.85804	PREDICTED: Bactrocera dorsalis uncharacterized LOC105223725 (LOC105223725), transcript variant X3, mRNA	-	-	-	-	gi|498998814|ref|XP_004533941.1|/1.51544e-146/PREDICTED: uncharacterized protein LOC101452914 [Ceratitis capitata]
105228422	800	2.13	16.245	2.93107	Up	0.832448	PREDICTED: Bactrocera dorsalis fas apoptotic inhibitory molecule 1 (LOC105228422), mRNA	-	-	-	GO:0006915//apoptotic process	gi|498925639|ref|XP_004517721.1|/1.91134e-122/PREDICTED: fas apoptotic inhibitory molecule 1-like isoform X1 [Ceratitis capitata]
105231096	1872	63.905	462.535	2.85556	Up	0.951387	PREDICTED: Bactrocera dorsalis phosrestin-2 (LOC105231096), mRNA	K13808|1|8e-174|612|dwi:Dwil_GK18171|arrestin-1	GO:0042995//cell projection;GO:0044424	GO:0002046//opsin binding	GO:0016192//vesicle-mediated transport;GO:0009968//negative regulation of signal transduction;GO:0043954//cellular component maintenance	gi|499014418|ref|XP_004537778.1|/1.23475e-179/PREDICTED: phosrestin-2-like [Ceratitis capitata]
105233340	1951.68	29.945	10.2	-1.55375	Down	0.826039	PREDICTED: Bactrocera dorsalis uncharacterized LOC105233340 (LOC105233340), transcript variant X4, mRNA	K17569|1|4e-140|500|mde:101889117|G patch domain-containing protein 2	-	-	-	gi|499010096|ref|XP_004536717.1|/0/PREDICTED: dentin sialophosphoprotein-like isoform X1 [Ceratitis capitata]
105225068	2058.34	99.475	45.02	-1.14377	Down	0.837297	PREDICTED: Bactrocera dorsalis cholinephosphotransferase 1 (LOC105225068), transcript variant X6, mRNA	K00993|1|0.0|645|dme:Dmel_CG6016|ethanolaminephosphotransferase [EC:2.7.8.1]	GO:0044464;GO:0044464;GO:0044464;GO:0044464;GO:0044464;GO:0044464	GO:0016740//transferase activity;GO:0016740//transferase activity;GO:0016740//transferase activity;GO:0016740//transferase activity;GO:0016740//transferase activity;GO:0016740//transferase activity	GO:0006644//phospholipid metabolic process;GO:0006644//phospholipid metabolic process;GO:0006644//phospholipid metabolic process;GO:0006644//phospholipid metabolic process;GO:0006644//phospholipid metabolic process;GO:0006644//phospholipid metabolic process	gi|498924903|ref|XP_004517540.1|/0/PREDICTED: choline/ethanolaminephosphotransferase 1-like isoform X6 [Ceratitis capitata]
105231415	1475	0.13	12.75	6.61584	Up	0.861624	PREDICTED: Bactrocera dorsalis larval cuticle protein A3A (LOC105231415), mRNA	K03006|1|2e-13|79.3|api:100165787|DNA-directed RNA polymerase II subunit RPB1 [EC:2.7.7.6]	-	GO:0042302//structural constituent of cuticle	-	gi|498970042|ref|XP_004526712.1|/1.1582e-33/PREDICTED: cuticle protein-like [Ceratitis capitata]
105232128	2238.02	51.27	8.745	-2.55158	Down	0.904925	PREDICTED: Bactrocera dorsalis UPF0586 protein CG11596 (LOC105232128), transcript variant X4, mRNA	-	-	-	-	gi|498984753|ref|XP_004530442.1|/0/PREDICTED: UPF0586 protein CG11596-like isoform X1 [Ceratitis capitata]
105231928	930	42.665	18.035	-1.24225	Down	0.818155	PREDICTED: Bactrocera dorsalis GATA zinc finger domain-containing protein 14-like (LOC105231928), mRNA	-	-	-	-	gi|66819683|ref|XP_643500.1|/7.08683e-08/hypothetical protein DDB_G0275861 [Dictyostelium discoideum AX4]
105223533	470	108.945	13.945	-2.96578	Down	0.935534	PREDICTED: Bactrocera dorsalis acidic leucine-rich nuclear phosphoprotein 32 family member B-like (LOC105223533), mRNA	-	-	-	-	-
105228565	844	120.19	16.89	-2.83108	Down	0.936926	PREDICTED: Bactrocera dorsalis uncharacterized LOC105228565 (LOC105228565), mRNA	-	-	-	-	gi|498956981|ref|XP_004524079.1|/2.1887e-10/PREDICTED: putative leucine-rich repeat-containing protein DDB_G0290503-like [Ceratitis capitata]
105223739	4572	37.89	6.705	-2.49851	Down	0.889873	PREDICTED: Bactrocera dorsalis nuclear pore complex protein Nup155 (LOC105223739), mRNA	K14312|1|0.0|1693|mde:101898679|nuclear pore complex protein Nup155	GO:0005635//nuclear envelope	-	-	gi|498941553|ref|XP_004521577.1|/0/PREDICTED: nuclear pore complex protein Nup155-like isoform X1 [Ceratitis capitata]
105230504	602	160.265	434.4	1.43856	Up	0.895143	PREDICTED: Bactrocera dorsalis cytochrome c oxidase subunit 6A, mitochondrial (LOC105230504), mRNA	K02266|1|2e-50|200|dpe:Dper_GL16869|cytochrome c oxidase subunit 6a	GO:0005746//mitochondrial respiratory chain	GO:0015002//heme-copper terminal oxidase activity	GO:0010259//multicellular organism aging;GO:0022904//respiratory electron transport chain	gi|498969261|ref|XP_004526516.1|/2.48356e-52/PREDICTED: cytochrome c oxidase subunit 6A, mitochondrial-like [Ceratitis capitata]
105232837	1192	21.035	0.74	-4.82912	Down	0.903618	PREDICTED: Bactrocera dorsalis zingipain-2 (LOC105232837), mRNA	K01365|1|2e-60|235|mde:101896796|cathepsin L [EC:3.4.22.15];K01366|4|2e-23|112|mze:101475779|cathepsin H [EC:3.4.22.16]	-	-	-	gi|498982805|ref|XP_004529954.1|/2.5908e-131/PREDICTED: cysteine protease 1-like [Ceratitis capitata]
105222997	376	843.45	101.565	-3.0539	Down	0.957711	PREDICTED: Bactrocera dorsalis uncharacterized LOC105222997 (LOC105222997), ncRNA	-	-	-	-	gi|498933669|ref|XP_004519690.1|/8.48568e-25/PREDICTED: uncharacterized protein LOC101449850 isoform X1 [Ceratitis capitata]
105226448	3497	2.81	17.19	2.61293	Up	0.830087	PREDICTED: Bactrocera dorsalis protein rhomboid (LOC105226448), mRNA	K02857|1|1e-113|413|mde:101890603|rhomboid-related protein 1/2/3 [EC:3.4.21.105]	GO:0043231//intracellular membrane-bounded organelle;GO:0016021//integral component of membrane	GO:0004175//endopeptidase activity	GO:0007155//cell adhesion;GO:0007417//central nervous system development;GO:0007424//open tracheal system development;GO:0001742//oenocyte differentiation;GO:0003006//developmental process involved in reproduction;GO:0030534//adult behavior;GO:0001708//cell fate specification;GO:0008306//associative learning;GO:0007449//proximal/distal pattern formation, imaginal disc;GO:0007169//transmembrane re…	gi|498934474|ref|XP_004519885.1|/2.13555e-149/PREDICTED: protein rhomboid-like isoform X2 [Ceratitis capitata]
105223609	1780	16.565	0.035	-8.88657	Down	0.894342	PREDICTED: Bactrocera dorsalis uncharacterized LOC105223609 (LOC105223609), transcript variant X2, misc_RNA	-	-	-	-	gi|498966151|ref|XP_004525741.1|/2.85967e-69/PREDICTED: putative cuticle collagen 99-like [Ceratitis capitata]
105227669	7134.04	83.68	649.5	2.95637	Up	0.9532	PREDICTED: Bactrocera dorsalis myosin light chain kinase, smooth muscle (LOC105227669), transcript variant X6, misc_RNA	K12567|1|7e-64|249|bom:102270908|titin [EC:2.7.11.1]	GO:0044464;GO:0044464;GO:0015630//microtubule cytoskeleton;GO:0015630//microtubule cytoskeleton	GO:0004674//protein serine/threonine kinase activity;GO:0004674//protein serine/threonine kinase activity;GO:0004674//protein serine/threonine kinase activity;GO:0004674//protein serine/threonine kinase activity;GO:0000166//nucleotide binding;GO:0004672//protein kinase activity;GO:0004674//protein serine/threonine kinase activity;GO:0000166//nucleotide binding;GO:0005198//structural molecule acti…	GO:0006464//cellular protein modification process;GO:0006464//cellular protein modification process	gi|498937503|ref|XP_004520663.1|/0/PREDICTED: muscle M-line assembly protein unc-89-like isoform X1 [Ceratitis capitata]
105231611	893	62.36	126.38	1.01908	Up	0.82313	PREDICTED: Bactrocera dorsalis protein takeout (LOC105231611), mRNA	K07936|1|4e-08|60.8|phu:Phum_PHUM095420|GTP-binding nuclear protein Ran	-	-	-	gi|499011840|ref|XP_004537146.1|/3.39213e-121/PREDICTED: protein takeout-like [Ceratitis capitata]
105222594	2486	2.145	14.235	2.73039	Up	0.810524	PREDICTED: Bactrocera dorsalis glycine receptor subunit alpha-2 (LOC105222594), mRNA	K05194|1|3e-46|189|cin:100185926|glycine receptor alpha-2	GO:0044459;GO:0031224//intrinsic component of membrane	GO:0015276//ligand-gated ion channel activity	GO:0006810//transport	gi|498949549|ref|XP_004522870.1|/0/PREDICTED: glycine receptor subunit alpha-2-like [Ceratitis capitata]
105229976	792	10.305	0.45	-4.51728	Down	0.814529	PREDICTED: Bactrocera dorsalis uncharacterized LOC105229976 (LOC105229976), mRNA	-	-	-	-	gi|499013451|ref|XP_004537540.1|/5.0825e-43/PREDICTED: uncharacterized protein LOC101454777 [Ceratitis capitata]
105233837	3215	35.11	8.86	-1.9865	Down	0.865461	PREDICTED: Bactrocera dorsalis ubiquitin carboxyl-terminal hydrolase nonstop (LOC105233837), mRNA	K11366|1|0.0|869|mde:101890693|ubiquitin carboxyl-terminal hydrolase 22/27/51 [EC:3.4.19.12]	GO:0044464	GO:0046914//transition metal ion binding;GO:0016790//thiolester hydrolase activity;GO:0070011//peptidase activity, acting on L-amino acid peptides	GO:0019941//modification-dependent protein catabolic process	gi|498944998|ref|XP_004522138.1|/0/PREDICTED: ubiquitin carboxyl-terminal hydrolase nonstop-like [Ceratitis capitata]
105227183	456	7.325	32.42	2.14598	Up	0.868792	PREDICTED: Bactrocera dorsalis protein unc-13 homolog B-like (LOC105227183), mRNA	K15293|1|1e-82|306|dvi:Dvir_GJ18433|protein unc-13	GO:0030136//clathrin-coated vesicle;GO:0033267;GO:0016020//membrane	GO:0043169//cation binding;GO:0005515//protein binding	GO:0016079//synaptic vesicle exocytosis;GO:0007165//signal transduction	gi|498932957|ref|XP_004519510.1|/3.37073e-82/PREDICTED: serine-rich adhesin for platelets-like isoform X13 [Ceratitis capitata]
105231684	2688	73.475	31.93	-1.20234	Down	0.838393	PREDICTED: Bactrocera dorsalis uncharacterized LOC105231684 (LOC105231684), mRNA	K11513|1|3e-06|56.6|cmk:103178209|centromere protein U;K10352|2|7e-06|55.5|dre:334274|myosin heavy chain	-	-	-	gi|499011168|ref|XP_004536983.1|/9.66817e-123/PREDICTED: mucin-22-like isoform X2 [Ceratitis capitata]
105222954	3639.75	74.08	4.98	-3.89487	Down	0.949068	PREDICTED: Bactrocera dorsalis uncharacterized LOC105222954 (LOC105222954), transcript variant X2, mRNA	-	-	-	-	gi|498962465|ref|XP_004525011.1|/0/PREDICTED: serine-rich adhesin for platelets-like [Ceratitis capitata]
105223769	5149	2.705	24.18	3.16011	Up	0.880386	PREDICTED: Bactrocera dorsalis uncharacterized LOC105223769 (LOC105223769), mRNA	K17495|1|5e-52|209|crg:105321453|CUB and sushi domain-containing protein	-	-	-	gi|195397973|ref|XP_002057602.1|/0/GJ18013 [Drosophila virilis]
105231921	1200	25.155	0.045	-9.1267	Down	0.930812	PREDICTED: Bactrocera dorsalis protein sisterless A (LOC105231921), transcript variant X2, mRNA	-	-	-	GO:0007494//midgut development;GO:0003006//developmental process involved in reproduction;GO:0007494//midgut development;GO:0003006//developmental process involved in reproduction	gi|498971943|ref|XP_004527189.1|/5.07494e-26/PREDICTED: protein sisterless A-like [Ceratitis capitata]
105223712	1123	53.265	12.44	-2.0982	Down	0.891728	PREDICTED: Bactrocera dorsalis uncharacterized LOC105223712 (LOC105223712), mRNA	K09427|1|3e-08|62.0|lgi:LOTGIDRAFT_229638|Adh transcription factor 1	-	-	-	gi|498998750|ref|XP_004533925.1|/7.46997e-53/PREDICTED: transcription factor Adf-1-like [Ceratitis capitata]
105229396	2678	19.945	5.255	-1.92426	Down	0.812379	PREDICTED: Bactrocera dorsalis DCN1-like protein 3 (LOC105229396), mRNA	K17823|1|1e-124|449|mde:101895004|DCN1-like protein 3	-	-	-	gi|499012845|ref|XP_004537392.1|/1.56318e-173/PREDICTED: DCN1-like protein 3-like isoform X1 [Ceratitis capitata]
105233473	877	53.875	9.245	-2.54287	Down	0.906653	PREDICTED: Bactrocera dorsalis probable DNA replication complex GINS protein PSF3 (LOC105233473), transcript variant X2, mRNA	K10734|1|2e-97|357|mde:101895589|GINS complex subunit 3	GO:0043231//intracellular membrane-bounded organelle;GO:0043231//intracellular membrane-bounded organelle	GO:0003678//DNA helicase activity;GO:0003678//DNA helicase activity	GO:0006259//DNA metabolic process;GO:0006259//DNA metabolic process	gi|498962691|ref|XP_004525054.1|/2.8499e-114/PREDICTED: uncharacterized protein LOC101449272 [Ceratitis capitata]
105225092	1468	124.575	449.155	1.8502	Up	0.921832	PREDICTED: Bactrocera dorsalis apolipoprotein D-like (LOC105225092), mRNA	K03098|1|8e-46|187|dgr:Dgri_GH10331|apolipoprotein D and lipocalin family protein	-	-	-	gi|498988867|ref|XP_004531464.1|/4.74916e-96/PREDICTED: apolipoprotein D-like [Ceratitis capitata]
105229290	2382	39.585	2.225	-4.15308	Down	0.931571	PREDICTED: Bactrocera dorsalis ATP-dependent DNA helicase PIF1 (LOC105229290), mRNA	K15255|1|0.0|1043|mde:101898755|ATP-dependent DNA helicase PIF1 [EC:3.6.4.12]	-	GO:0032559;GO:0016462//pyrophosphatase activity	-	gi|498984333|ref|XP_004530338.1|/0/PREDICTED: ATP-dependent DNA helicase PIF1-like [Ceratitis capitata]
105223225	3602	33.455	13.315	-1.32917	Down	0.811114	PREDICTED: Bactrocera dorsalis aryl hydrocarbon receptor nuclear translocator homolog (LOC105223225), mRNA	K09097|1|0.0|965|mde:101895103|aryl hydrocarbon receptor nuclear translocator	GO:0032991//macromolecular complex;GO:0043231//intracellular membrane-bounded organelle	GO:0001071//nucleic acid binding transcription factor activity;GO:0003677//DNA binding;GO:0046983//protein dimerization activity	GO:0007417//central nervous system development;GO:0001709//cell fate determination;GO:0060541//respiratory system development;GO:0048812//neuron projection morphogenesis;GO:0048513//animal organ development	gi|498934103|ref|XP_004519805.1|/0/PREDICTED: aryl hydrocarbon receptor nuclear translocator homolog [Ceratitis capitata]
105230549	5497	27.88	6.93	-2.0083	Down	0.852011	PREDICTED: Bactrocera dorsalis E3 ubiquitin-protein ligase Topors (LOC105230549), mRNA	K10631|1|1e-111|407|mde:101899122|E3 ubiquitin-protein ligase Topors [EC:2.3.2.27]	GO:0005694//chromosome;GO:0034399//nuclear periphery	GO:0019787//ubiquitin-like protein transferase activity	GO:0031572//G2 DNA damage checkpoint	gi|499008538|ref|XP_004536344.1|/0/PREDICTED: E3 ubiquitin-protein ligase Topors-like [Ceratitis capitata]
105231818	681	28.49	8.595	-1.72889	Down	0.835863	PREDICTED: Bactrocera dorsalis uncharacterized LOC105231818 (LOC105231818), mRNA	-	-	-	-	gi|498950584|ref|XP_004523040.1|/1.77991e-37/PREDICTED: uncharacterized protein LOC101456877 [Ceratitis capitata]
105225087	1843	178.38	11.695	-3.93099	Down	0.966439	PREDICTED: Bactrocera dorsalis ribonucleoside-diphosphate reductase large subunit (LOC105225087), partial mRNA	K10807|1|0.0|770|hro:HELRODRAFT_185290|ribonucleoside-diphosphate reductase subunit M1 [EC:1.17.4.1]	GO:0043234//protein complex	GO:0032559;GO:0016728	GO:0006259//DNA metabolic process	gi|700378759|ref|XP_009943940.1|/0/PREDICTED: ribonucleoside-diphosphate reductase large subunit [Opisthocomus hoazin]
105225678	3065	1.5	38.545	4.68351	Up	0.93857	PREDICTED: Bactrocera dorsalis inhibin beta A chain (LOC105225678), transcript variant X2, mRNA	K04669|1|3e-153|545|dwi:Dwil_GK24277|TGF-beta receptor, other	-	GO:0005102//receptor binding;GO:0005102//receptor binding	GO:0006935//chemotaxis;GO:0007178//transmembrane receptor protein serine/threonine kinase signaling pathway;GO:0006935//chemotaxis;GO:0007178//transmembrane receptor protein serine/threonine kinase signaling pathway	gi|498999024|ref|XP_004533993.1|/0/PREDICTED: inhibin beta A chain-like isoform X1 [Ceratitis capitata]
105224894	625	12.21	74.85	2.61594	Up	0.921621	PREDICTED: Bactrocera dorsalis general odorant-binding protein 69a (LOC105224894), mRNA	-	-	GO:0005488	-	gi|591984226|emb|CDJ79886.1|/1.82796e-56/odorant binding protein OBP69a [Ceratitis capitata]
105230001	3953.05	31.565	10.61	-1.5729	Down	0.83152	PREDICTED: Bactrocera dorsalis uncharacterized LOC105230001 (LOC105230001), transcript variant X9, mRNA	K08816|1|8e-33|145|tca:656414|vaccinia related kinase [EC:2.7.11.1]	-	GO:0016301//kinase activity;GO:0016301//kinase activity;GO:0016301//kinase activity;GO:0016301//kinase activity;GO:0016301//kinase activity;GO:0016301//kinase activity;GO:0016301//kinase activity;GO:0016301//kinase activity;GO:0016301//kinase activity	-	gi|498969019|ref|XP_004526458.1|/0/PREDICTED: uncharacterized protein LOC101455040 isoform X1 [Ceratitis capitata]
105221873	1061	1329.12	2.49	-9.06012	Down	0.999368	PREDICTED: Bactrocera dorsalis skin secretory protein xP2-like (LOC105221873), mRNA	-	-	-	-	-
105223374	2311	35.96	86.61	1.26814	Up	0.852433	PREDICTED: Bactrocera dorsalis uncharacterized LOC105223374 (LOC105223374), mRNA	K03161|1|7e-08|62.0|dan:Dana_GF21041|tumor necrosis factor ligand superfamily member 5;K05689|1|7e-08|62.0|dan:Dana_GF21041|cadherin 1, type 1, E-cadherin;K05719|1|7e-08|62.0|dan:Dana_GF21041|integrin beta 1;K06257|1|7e-08|62.0|dan:Dana_GF21041|syndecan 1;K06527|1|7e-08|62.0|dan:Dana_GF21041|vascular cell adhesion molecule 1;K06550|1|7e-08|62.0|dan:Dana_GF21041|L1 cell adhesion molecule;K06578|1|…	-	-	-	gi|499006665|ref|XP_004535879.1|/7.64527e-81/PREDICTED: uncharacterized protein LOC101450094 [Ceratitis capitata]
105231283	2322.69	5.875	46.265	2.97726	Up	0.910912	PREDICTED: Bactrocera dorsalis uncharacterized LOC105231283 (LOC105231283), transcript variant X4, mRNA	-	-	-	-	gi|498986296|ref|XP_004530819.1|/0/PREDICTED: dentin sialophosphoprotein-like isoform X1 [Ceratitis capitata]
105222157	1625	92.845	37.955	-1.29053	Down	0.856522	PREDICTED: Bactrocera dorsalis homer protein homolog 2 (LOC105222157), mRNA	K15010|1|2e-159|564|dme:Dmel_CG11324|homer	GO:0043005//neuron projection	GO:0016881//acid-amino acid ligase activity	GO:0043412//macromolecule modification;GO:0030534//adult behavior;GO:0010033//response to organic substance	gi|499005187|ref|XP_004535517.1|/0/PREDICTED: homer protein homolog 2-like [Ceratitis capitata]
105229747	6516	177.935	17.23	-3.36836	Down	0.955266	PREDICTED: Bactrocera dorsalis zinc finger SWIM domain-containing protein 8 (LOC105229747), mRNA	-	-	GO:0046914//transition metal ion binding	-	gi|498981584|ref|XP_004529645.1|/0/PREDICTED: uncharacterized protein LOC101453269 [Ceratitis capitata]
105225280	5885	45.19	19.53	-1.21031	Down	0.817776	PREDICTED: Bactrocera dorsalis cold shock domain-containing protein E1 (LOC105225280), mRNA	K11970|1|7e-10|70.1|xma:102230073|p53-associated parkin-like cytoplasmic protein	GO:0044424	GO:0003729//mRNA binding	GO:0006412//translation;GO:0007549//dosage compensation	gi|498967926|ref|XP_004526189.1|/0/PREDICTED: cold shock domain-containing protein E1-like isoform X6 [Ceratitis capitata]
105232973	2863	43.09	7.985	-2.43199	Down	0.893962	PREDICTED: Bactrocera dorsalis DNA replication licensing factor Mcm3 (LOC105232973), mRNA	K02541|1|0.0|1340|mde:101891643|DNA replication licensing factor MCM3 [EC:3.6.4.12]	GO:0043231//intracellular membrane-bounded organelle;GO:0032993//protein-DNA complex	GO:0003678//DNA helicase activity;GO:0003676//nucleic acid binding;GO:0032559	GO:0006261//DNA-dependent DNA replication;GO:0031572//G2 DNA damage checkpoint	gi|498958513|ref|XP_004524326.1|/0/PREDICTED: DNA replication licensing factor Mcm3-like [Ceratitis capitata]
105223978	1877.83	55.9	5.265	-3.40834	Down	0.931023	PREDICTED: Bactrocera dorsalis rho GTPase-activating protein gacZ (LOC105223978), transcript variant X5, mRNA	K01937|1|1e-77|293|dpe:Dper_GL24720|CTP synthase [EC:6.3.4.2]	-	GO:0016879//ligase activity, forming carbon-nitrogen bonds;GO:0032559;GO:0016879//ligase activity, forming carbon-nitrogen bonds;GO:0032559;GO:0016879//ligase activity, forming carbon-nitrogen bonds;GO:0032559;GO:0016879//ligase activity, forming carbon-nitrogen bonds;GO:0032559;GO:0016879//ligase activity, forming carbon-nitrogen bonds;GO:0032559	GO:0009064//glutamine family amino acid metabolic process;GO:0006220//pyrimidine nucleotide metabolic process;GO:0009064//glutamine family amino acid metabolic process;GO:0006220//pyrimidine nucleotide metabolic process;GO:0009064//glutamine family amino acid metabolic process;GO:0006220//pyrimidine nucleotide metabolic process;GO:0009064//glutamine family amino acid metabolic process;GO:0006220/…	gi|498989463|ref|XP_004531616.1|/7.74931e-167/PREDICTED: CTP synthase-like isoform X3 [Ceratitis capitata]
105227581	3564	65.45	15.04	-2.12159	Down	0.900371	PREDICTED: Bactrocera dorsalis protein suppressor of variegation 3-7 (LOC105227581), mRNA	-	-	-	-	gi|498997501|ref|XP_004533617.1|/0/PREDICTED: protein suppressor of variegation 3-7-like isoform X1 [Ceratitis capitata]
105226598	11814	103.46	30.835	-1.74643	Down	0.895986	PREDICTED: Bactrocera dorsalis uncharacterized LOC105226598 (LOC105226598), mRNA	K10590|1|0.0|996|dya:Dyak_GE25331|E3 ubiquitin-protein ligase TRIP12 [EC:2.3.2.26]	-	GO:0005488	-	gi|499012649|ref|XP_004537344.1|/0/PREDICTED: E3 ubiquitin-protein ligase TRIP12-like isoform X8 [Ceratitis capitata]
105231933	4555	23.005	2.725	-3.07762	Down	0.8752	PREDICTED: Bactrocera dorsalis uncharacterized LOC105231933 (LOC105231933), mRNA	K01415|1|9e-55|218|dme:Dmel_CG14527|endothelin-converting enzyme [EC:3.4.24.71];K08635|3|4e-43|180|mde:101890657|membrane metallo-endopeptidase-like 1	-	-	-	gi|498953261|ref|XP_004523473.1|/0/PREDICTED: endothelin-converting enzyme 2-like [Ceratitis capitata]
105228574	9886.4	85.895	41.16	-1.06133	Down	0.819715	PREDICTED: Bactrocera dorsalis filaggrin (LOC105228574), transcript variant X4, mRNA	-	-	-	-	gi|499009020|ref|XP_004536462.1|/0/PREDICTED: filaggrin-like [Ceratitis capitata]
105229702	1390	147.81	17.175	-3.10536	Down	0.945906	PREDICTED: Bactrocera dorsalis uncharacterized LOC105229702 (LOC105229702), mRNA	-	-	-	-	-
105230801	3157.57	47.76	15.165	-1.65506	Down	0.864744	PREDICTED: Bactrocera dorsalis uncharacterized LOC105230801 (LOC105230801), transcript variant X3, mRNA	-	-	-	-	gi|498988295|ref|XP_004531317.1|/2.121e-159/PREDICTED: probable serine/threonine-protein kinase tsuA-like [Ceratitis capitata]
105230448	1947	81.525	14.59	-2.48226	Down	0.918838	PREDICTED: Bactrocera dorsalis E3 ubiquitin-protein ligase complex slx8-rfp subunit slx8 (LOC105230448), mRNA	K14830|1|3e-06|56.2|dmo:Dmoj_GI15418|protein MAK11;K12170|2|7e-06|55.1|xtr:100493643|E3 ubiquitin-protein ligase RNF125 [EC:2.3.2.27]	-	GO:0046872//metal ion binding	-	gi|499009287|ref|XP_004536529.1|/2.82506e-33/PREDICTED: Y' element ATP-dependent helicase YEL077C-like [Ceratitis capitata]
105232124	1197	26.56	8.305	-1.6772	Down	0.825365	PREDICTED: Bactrocera dorsalis torsin-like protein (LOC105232124), mRNA	K03695|1|4e-09|64.7|hmg:100202985|ATP-dependent Clp protease ATP-binding subunit ClpB	-	GO:0000166//nucleotide binding	-	gi|498984733|ref|XP_004530437.1|/3.38119e-147/PREDICTED: torsin-like protein-like [Ceratitis capitata]
105234185	1517	0.28	248.285	9.79235	Up	0.994182	PREDICTED: Bactrocera dorsalis early nodulin-75 (LOC105234185), mRNA	-	-	GO:0005198//structural molecule activity	-	gi|498953192|ref|XP_004523462.1|/1.14963e-60/PREDICTED: activating signal cointegrator 1 complex subunit 2 homolog [Ceratitis capitata]
105226569	3267.63	67.085	30.26	-1.14858	Down	0.824901	PREDICTED: Bactrocera dorsalis A-kinase anchor protein 1, mitochondrial (LOC105226569), transcript variant X4, mRNA	K16518|1|0.0|711|mde:101892526|A-kinase anchor protein 1, mitochondrial	-	GO:0005515//protein binding;GO:0005515//protein binding;GO:0005515//protein binding;GO:0005515//protein binding	GO:0007613//memory;GO:0009060//aerobic respiration;GO:0007613//memory;GO:0009060//aerobic respiration;GO:0007613//memory;GO:0009060//aerobic respiration;GO:0007613//memory;GO:0009060//aerobic respiration	gi|498935626|ref|XP_004520186.1|/0/PREDICTED: A-kinase anchor protein 1, mitochondrial-like isoform X1 [Ceratitis capitata]
105223125	1615	39.025	101.955	1.38546	Up	0.868581	PREDICTED: Bactrocera dorsalis putative deoxyribonuclease TATDN1 (LOC105223125), mRNA	K03424|1|4e-153|543|mde:101892153|TatD DNase family protein [EC:3.1.21.-]	-	GO:0004520//endodeoxyribonuclease activity	-	gi|498997237|ref|XP_004533553.1|/1.53262e-167/PREDICTED: tat-linked quality control protein TatD-like isoform X1 [Ceratitis capitata]
105223939	2204	55.06	3.995	-3.78474	Down	0.938064	PREDICTED: Bactrocera dorsalis cell division control protein 6 homolog (LOC105223939), mRNA	K02213|1|0.0|697|dpo:Dpse_GA19269|cell division control protein 6	-	GO:0000166//nucleotide binding	-	gi|498963640|ref|XP_004525241.1|/0/PREDICTED: cell division control protein 6 homolog [Ceratitis capitata]
105224421	2499	494.745	1137.15	1.20067	Up	0.873767	PREDICTED: Bactrocera dorsalis bromodomain-containing protein DDB_G0280777 (LOC105224421), mRNA	-	-	-	-	gi|498931032|ref|XP_004519034.1|/6.06387e-172/PREDICTED: putative mediator of RNA polymerase II transcription subunit 26-like isoform X1 [Ceratitis capitata]
105225136	3826	18.035	1.545	-3.54512	Down	0.86369	PREDICTED: Bactrocera dorsalis helicase POLQ-like (LOC105225136), transcript variant X2, mRNA	K19178|1|0.0|1137|dmo:Dmoj_GI13326|POLQ-like helicase [EC:3.6.4.12]	GO:0030532//small nuclear ribonucleoprotein complex;GO:0030532//small nuclear ribonucleoprotein complex	GO:0017111//nucleoside-triphosphatase activity;GO:0003676//nucleic acid binding;GO:0000166//nucleotide binding;GO:0017111//nucleoside-triphosphatase activity;GO:0003676//nucleic acid binding;GO:0000166//nucleotide binding	GO:0009948//anterior/posterior axis specification;GO:0009950//dorsal/ventral axis specification;GO:0006412//translation;GO:0051276//chromosome organization;GO:0007292//female gamete generation;GO:0007143//female meiotic division;GO:0003006//developmental process involved in reproduction;GO:0006403//RNA localization;GO:0009948//anterior/posterior axis specification;GO:0009950//dorsal/ventral axis …	gi|498971024|ref|XP_004526959.1|/0/PREDICTED: helicase POLQ-like isoform X1 [Ceratitis capitata]
105233937	1980	28.82	79.765	1.46869	Up	0.870267	PREDICTED: Bactrocera dorsalis tubulin beta chain (LOC105233937), mRNA	K07375|1|0.0|848|dme:Dmel_CG4869|tubulin beta	GO:0032991//macromolecular complex;GO:0015630//microtubule cytoskeleton	GO:0017111//nucleoside-triphosphatase activity;GO:0032561//guanyl ribonucleotide binding;GO:0005198//structural molecule activity	GO:0043623//cellular protein complex assembly;GO:0009207;GO:0007017//microtubule-based process	gi|498950702|ref|XP_004523059.1|/0/PREDICTED: tubulin beta-1 chain-like [Ceratitis capitata]
105224477	982	103.805	210.33	1.01878	Up	0.831773	PREDICTED: Bactrocera dorsalis NADH dehydrogenase [ubiquinone] iron-sulfur protein 3, mitochondrial (LOC105224477), mRNA	K03936|1|2e-116|420|mde:101899375|NADH dehydrogenase (ubiquinone) Fe-S protein 3 [EC:1.6.5.3 1.6.99.3]	GO:0005746//mitochondrial respiratory chain	GO:0050136//NADH dehydrogenase (quinone) activity	GO:0006091//generation of precursor metabolites and energy	gi|498934518|ref|XP_004519896.1|/1.1986e-133/PREDICTED: NADH dehydrogenase [ubiquinone] iron-sulfur protein 3, mitochondrial-like isoform X1 [Ceratitis capitata]
105232525	1819	21.045	0.4	-5.71733	Down	0.911375	PREDICTED: Bactrocera dorsalis uncharacterized protein CG4951 (LOC105232525), transcript variant X4, mRNA	-	-	-	-	gi|498953432|ref|XP_004523500.1|/1.55667e-89/PREDICTED: glutamic acid-rich protein-like [Ceratitis capitata]
105225773	1005	61.8	20.375	-1.60081	Down	0.871406	PREDICTED: Bactrocera dorsalis nucleoplasmin-like protein (LOC105225773), mRNA	K11278|1|4e-37|157|mde:101891411|nucleophosmin 3	GO:0031981//nuclear lumen	GO:0016887//ATPase activity;GO:0005515//protein binding	GO:0034728//nucleosome organization	gi|498999613|ref|XP_004534139.1|/9.12296e-68/PREDICTED: nucleoplasmin-like protein-like [Ceratitis capitata]
105229484	1715	78.485	246.48	1.65098	Up	0.905262	PREDICTED: Bactrocera dorsalis NADH dehydrogenase [ubiquinone] 1 alpha subcomplex subunit 9, mitochondrial (LOC105229484), mRNA	K03953|1|0.0|669|mde:101890165|NADH dehydrogenase (ubiquinone) 1 alpha subcomplex subunit 9	GO:0005746//mitochondrial respiratory chain	GO:0016651//oxidoreductase activity, acting on NAD(P)H;GO:0048037//cofactor binding	GO:0022904//respiratory electron transport chain	gi|498945542|ref|XP_004522227.1|/0/PREDICTED: NADH dehydrogenase [ubiquinone] 1 alpha subcomplex subunit 9, mitochondrial-like [Ceratitis capitata]
105226111	2119	7.875	25	1.66658	Up	0.819125	PREDICTED: Bactrocera dorsalis alkaline phosphatase (LOC105226111), mRNA	K01077|1|0.0|734|mde:101897004|alkaline phosphatase [EC:3.1.3.1]	-	GO:0016791//phosphatase activity	GO:0008152//metabolic process	gi|498936489|ref|XP_004520408.1|/0/PREDICTED: membrane-bound alkaline phosphatase-like [Ceratitis capitata]
105231947	1956	394.055	17.405	-4.50082	Down	0.981069	PREDICTED: Bactrocera dorsalis uncharacterized LOC105231947 (LOC105231947), mRNA	-	-	GO:0005488	GO:0016049//cell growth;GO:0006412//translation	gi|498983768|ref|XP_004530199.1|/2.26151e-22/PREDICTED: polyadenylate-binding protein-interacting protein 2-like isoform X1 [Ceratitis capitata]
105227430	6327	52.3	18.3	-1.51497	Down	0.857281	PREDICTED: Bactrocera dorsalis mediator of RNA polymerase II transcription subunit 12 (LOC105227430), mRNA	K13123|1|2e-09|68.6|mze:101475087|G patch domain-containing protein 1;K11661|2|3e-06|58.2|acs:100567271|helicase SRCAP [EC:3.6.4.-]	-	-	-	gi|498945699|ref|XP_004522253.1|/0/PREDICTED: chromatin modification-related protein eaf-1-like [Ceratitis capitata]
105230888	2121	25.34	6.225	-2.02527	Down	0.844844	PREDICTED: Bactrocera dorsalis zinc finger protein 112-like (LOC105230888), mRNA	K09228|1|2e-36|156|ola:101170216|KRAB domain-containing zinc finger protein	-	GO:0005488	-	gi|499005419|ref|XP_004535573.1|/8.20727e-175/PREDICTED: zinc finger protein 135-like [Ceratitis capitata]
105227719	2019	15.07	1.05	-3.84322	Down	0.850704	PREDICTED: Bactrocera dorsalis uncharacterized LOC105227719 (LOC105227719), mRNA	K16586|1|5e-11|72.0|asn:102385697|HAUS augmin-like complex subunit 3	-	-	-	gi|498997097|ref|XP_004533518.1|/0/PREDICTED: uncharacterized protein MG328 homolog [Ceratitis capitata]
105232493	1707.79	6.11	262.405	5.42448	Up	0.988026	PREDICTED: Bactrocera dorsalis uncharacterized LOC105232493 (LOC105232493), transcript variant X2, mRNA	K01873|1|3e-10|69.3|tca:662504|valyl-tRNA synthetase [EC:6.1.1.9];K17582|3|2e-07|60.1|nvi:100120806|antigen KI-67;K01183|4|6e-07|58.5|hst:105187489|chitinase [EC:3.2.1.14];K17797|5|2e-06|57.0|dsi:Dsim_GD14151|mitochondrial inner membrane protein COX18	-	GO:0030247//polysaccharide binding;GO:0030247//polysaccharide binding	GO:0006022;GO:0006022	gi|498953052|ref|XP_004523440.1|/8.99366e-136/PREDICTED: uncharacterized protein LOC101462328 isoform X2 [Ceratitis capitata]
105227755	1957.31	7.53	44.55	2.5647	Up	0.898642	PREDICTED: Bactrocera dorsalis ion transport peptide (LOC105227755), transcript variant X3, mRNA	-	-	GO:0005179//hormone activity;GO:0005179//hormone activity;GO:0005179//hormone activity	GO:0007186//G-protein coupled receptor signaling pathway;GO:0007186//G-protein coupled receptor signaling pathway;GO:0007186//G-protein coupled receptor signaling pathway	gi|498996905|ref|XP_004533470.1|/5.78829e-54/PREDICTED: ion transport peptide-like isoform X1 [Ceratitis capitata]
105228807	1252.41	23.75	95.29	2.0044	Up	0.906485	PREDICTED: Bactrocera dorsalis MAP kinase-activated protein kinase 2 (LOC105228807), transcript variant X4, mRNA	K04443|1|0.0|648|mde:101898240|mitogen-activated protein kinase-activated protein kinase 2 [EC:2.7.11.1]	-	GO:0004674//protein serine/threonine kinase activity;GO:0032559;GO:0004674//protein serine/threonine kinase activity;GO:0032559;GO:0004674//protein serine/threonine kinase activity;GO:0032559;GO:0004674//protein serine/threonine kinase activity;GO:0032559	GO:0065008;GO:0006464//cellular protein modification process;GO:0065008;GO:0006464//cellular protein modification process;GO:0065008;GO:0006464//cellular protein modification process;GO:0065008;GO:0006464//cellular protein modification process	gi|498980794|ref|XP_004529446.1|/0/PREDICTED: MAP kinase-activated protein kinase 2-like [Ceratitis capitata]
105233175	2669	2.095	13.52	2.69007	Up	0.802892	PREDICTED: Bactrocera dorsalis nuclear hormone receptor FTZ-F1-like (LOC105233175), mRNA	K04882|1|1e-73|280|cfa:612006|potassium voltage-gated channel Shaker-related subfamily A, beta member 1	GO:0044424	GO:0005267//potassium channel activity;GO:0003824//catalytic activity	GO:0008152//metabolic process;GO:0030001//metal ion transport	gi|442615766|ref|NP_001259401.1|/0/hyperkinetic, isoform M [Drosophila melanogaster]
105229048	1049	80.265	32.1	-1.3222	Down	0.855005	PREDICTED: Bactrocera dorsalis translocon-associated protein subunit beta (LOC105229048), mRNA	K13250|1|2e-88|327|mde:101894103|translocon-associated protein subunit beta	GO:0031224//intrinsic component of membrane;GO:0043231//intracellular membrane-bounded organelle	GO:0004871//signal transducer activity	-	gi|498964568|ref|XP_004525424.1|/7.61493e-97/PREDICTED: translocon-associated protein subunit beta-like [Ceratitis capitata]
105226707	6350.86	49.555	23.325	-1.08715	Down	0.80129	PREDICTED: Bactrocera dorsalis lysine-specific demethylase lid (LOC105226707), transcript variant X2, mRNA	K11446|1|0.0|2488|mde:101900476|histone demethylase JARID1 [EC:1.14.11.-]	GO:0000118//histone deacetylase complex;GO:0000118//histone deacetylase complex	GO:0032453//histone demethylase activity (H3-K4 specific);GO:0010484//H3 histone acetyltransferase activity;GO:0046872//metal ion binding;GO:0032453//histone demethylase activity (H3-K4 specific);GO:0003676//nucleic acid binding;GO:0010484//H3 histone acetyltransferase activity;GO:0046914//transition metal ion binding	GO:0070076//histone lysine demethylation;GO:0043966//histone H3 acetylation;GO:0070076//histone lysine demethylation;GO:0043966//histone H3 acetylation	gi|498932239|ref|XP_004519341.1|/0/PREDICTED: lysine-specific demethylase lid-like isoform X1 [Ceratitis capitata]
105233928	1203	30.015	8.6	-1.80328	Down	0.845687	PREDICTED: Bactrocera dorsalis L-galactose dehydrogenase-like (LOC105233928), mRNA	K05275|1|2e-15|85.9|phd:102327644|pyridoxine 4-dehydrogenase [EC:1.1.1.65];K04884|2|3e-11|72.0|amj:102565226|potassium voltage-gated channel Shaker-related subfamily A, beta member 3;K04882|3|4e-11|71.6|myd:102762293|potassium voltage-gated channel Shaker-related subfamily A, beta member 1;K19265|5|1e-10|69.7|phd:102341270|L-glyceraldehyde 3-phosphate reductase [EC:1.1.1.-]	-	GO:0003824//catalytic activity	GO:0030001//metal ion transport	gi|498927618|ref|XP_004518188.1|/1.80681e-148/PREDICTED: L-galactose dehydrogenase-like [Ceratitis capitata]
105230767	3042	59.265	28.3	-1.06638	Down	0.806898	PREDICTED: Bactrocera dorsalis splicing factor 3B subunit 2 (LOC105230767), mRNA	K12829|1|0.0|849|dpe:Dper_GL19575|splicing factor 3B subunit 2	-	-	-	gi|498988191|ref|XP_004531291.1|/0/PREDICTED: splicing factor 3B subunit 2-like [Ceratitis capitata]
105231059	2199	41.52	12.81	-1.69654	Down	0.859769	PREDICTED: Bactrocera dorsalis uncharacterized LOC105231059 (LOC105231059), mRNA	K15189|1|9e-66|254|mde:101897443|protein HEXIM1/2	-	-	-	gi|498939501|ref|XP_004521205.1|/5.14429e-95/PREDICTED: suppressor protein SRP40-like [Ceratitis capitata]
105233843	4995	84.58	19.07	-2.14901	Down	0.909099	PREDICTED: Bactrocera dorsalis tripeptidyl-peptidase 2 (LOC105233843), mRNA	K01280|1|0.0|1842|mde:101889276|tripeptidyl-peptidase II [EC:3.4.14.10]	GO:0044424	GO:0004175//endopeptidase activity;GO:0008236//serine-type peptidase activity	GO:0051259//protein oligomerization;GO:0019538//protein metabolic process	gi|499010423|ref|XP_004536799.1|/0/PREDICTED: tripeptidyl-peptidase 2-like isoform X1 [Ceratitis capitata]
105228662	2970	45.045	2.685	-4.06837	Down	0.936124	PREDICTED: Bactrocera dorsalis WD repeat and HMG-box DNA-binding protein 1 (LOC105228662), mRNA	K11274|1|0.0|1063|mde:101891711|chromosome transmission fidelity protein 4	-	-	-	gi|498923955|ref|XP_004517331.1|/0/PREDICTED: WD repeat and HMG-box DNA-binding protein 1-like [Ceratitis capitata]
105232743	633	7.985	29.54	1.88731	Up	0.849777	PREDICTED: Bactrocera dorsalis larval cuticle protein 8-like (LOC105232743), mRNA	-	-	GO:0042302//structural constituent of cuticle	GO:0051234//establishment of localization	gi|498959599|ref|XP_004524502.1|/8.73788e-46/PREDICTED: larval cuticle protein 8-like [Ceratitis capitata]
105234254	547	0.93	79.13	6.41085	Up	0.974408	PREDICTED: Bactrocera dorsalis uncharacterized LOC105234254 (LOC105234254), mRNA	-	-	-	-	gi|499013749|ref|XP_004537613.1|/2.81858e-24/PREDICTED: uncharacterized protein LOC101450696 [Ceratitis capitata]
105226721	1688	13.24	38.06	1.52337	Up	0.841302	PREDICTED: Bactrocera dorsalis calexcitin-1 (LOC105226721), mRNA	K15825|1|1e-39|166|bmor:692634|juvenile hormone diol kinase	-	GO:0046872//metal ion binding;GO:0017111//nucleoside-triphosphatase activity	-	gi|344227168|gb|AEN03041.1|/2.47409e-91/juvenile hormone diol kinase [Bactrocera dorsalis]
105224809	3639.52	17.4	124.365	2.83742	Up	0.937474	PREDICTED: Bactrocera dorsalis uncharacterized LOC105224809 (LOC105224809), transcript variant X2, mRNA	-	-	-	-	gi|498965823|ref|XP_004525663.1|/0/PREDICTED: uncharacterized protein LOC101457798 [Ceratitis capitata]
105226728	1057	5.72	45.96	3.00629	Up	0.914495	PREDICTED: Bactrocera dorsalis cingulin (LOC105226728), mRNA	-	-	-	-	gi|498950981|ref|XP_004523101.1|/3.04452e-85/PREDICTED: filamin A-interacting protein 1-like [Ceratitis capitata]
105227202	3237.48	62.48	5.055	-3.62761	Down	0.939497	PREDICTED: Bactrocera dorsalis venom dipeptidyl peptidase 4 (LOC105227202), transcript variant X4, mRNA	K01278|1|0.0|1041|mde:101893274|dipeptidyl-peptidase 4 [EC:3.4.14.5]	-	GO:0008238//exopeptidase activity;GO:0008238//exopeptidase activity;GO:0008238//exopeptidase activity;GO:0008238//exopeptidase activity	-	gi|498946430|ref|XP_004522370.1|/0/PREDICTED: venom dipeptidyl peptidase 4-like isoform X2 [Ceratitis capitata]
105222136	2897	15.135	38.835	1.35947	Up	0.825027	PREDICTED: Bactrocera dorsalis uncharacterized LOC105222136 (LOC105222136), mRNA	K06772|1|4e-09|66.6|lgi:LOTGIDRAFT_120413|limbic system-associated membrane protein;K06773|1|4e-09|66.6|lgi:LOTGIDRAFT_120413|opioid binding protein/cell adhesion molecule-like;K06775|1|4e-09|66.6|lgi:LOTGIDRAFT_120413|neuronal growth regulator 1;K06774|4|3e-06|57.0|crg:105348211|neurotrimin	-	-	-	gi|442614331|ref|NP_001096850.2|/4.02257e-114/dpr7, isoform F [Drosophila melanogaster]
105230362	1981	58.375	22.725	-1.36107	Down	0.846361	PREDICTED: Bactrocera dorsalis probable methylmalonate-semialdehyde dehydrogenase [acylating], mitochondrial (LOC105230362), mRNA	K00140|1|0.0|939|mde:101894473|malonate-semialdehyde dehydrogenase (acetylating) / methylmalonate-semialdehyde dehydrogenase [EC:1.2.1.18 1.2.1.27]	GO:0043231//intracellular membrane-bounded organelle	GO:0016620//oxidoreductase activity, acting on the aldehyde or oxo group of donors, NAD or NADP as acceptor;GO:0005504//fatty acid binding	GO:0009081//branched-chain amino acid metabolic process;GO:0006206//pyrimidine nucleobase metabolic process	gi|498987411|ref|XP_004531100.1|/0/PREDICTED: probable methylmalonate-semialdehyde dehydrogenase [acylating], mitochondrial-like [Ceratitis capitata]
105228694	1349	17.12	73.91	2.11009	Up	0.903786	PREDICTED: Bactrocera dorsalis uncharacterized LOC105228694 (LOC105228694), mRNA	K05329|1|4e-55|218|dya:Dyak_GE22470|mucolipin	-	GO:0016787//hydrolase activity	GO:0044238//primary metabolic process	gi|498924257|ref|XP_004517389.1|/0/PREDICTED: uncharacterized protein LOC101459137 [Ceratitis capitata]
105227710	2204	110.54	1.51	-6.19388	Down	0.980985	PREDICTED: Bactrocera dorsalis protein wech-like (LOC105227710), mRNA	K12035|1|6e-128|460|mde:101895430|tripartite motif-containing protein 71 [EC:2.3.2.27]	GO:0005924//cell-substrate adherens junction	-	-	gi|557769331|ref|XP_005184339.1|/3.91582e-127/PREDICTED: protein wech-like [Musca domestica]
105223891	2650	55.25	18.475	-1.5804	Down	0.865629	PREDICTED: Bactrocera dorsalis phospholipase A-2-activating protein (LOC105223891), mRNA	K14018|1|0.0|1107|mde:101895151|phospholipase A-2-activating protein	-	GO:0016004//phospholipase activator activity	-	gi|498987826|ref|XP_004531201.1|/0/PREDICTED: phospholipase A-2-activating protein-like isoform X2 [Ceratitis capitata]
105232270	884	583.66	53.665	-3.44307	Down	0.964457	PREDICTED: Bactrocera dorsalis uncharacterized LOC105232270 (LOC105232270), mRNA	-	-	-	-	gi|499009399|ref|XP_004536556.1|/6.52543e-101/PREDICTED: uncharacterized protein LOC101460581 [Ceratitis capitata]
105229982	621	7.825	35.29	2.1731	Up	0.874905	PREDICTED: Bactrocera dorsalis uncharacterized LOC105229982 (LOC105229982), ncRNA	-	-	-	-	-
105233624	1578	38.73	3.815	-3.3437	Down	0.914875	PREDICTED: Bactrocera dorsalis aladin (LOC105233624), mRNA	K14320|1|0.0|689|mde:101900530|aladin	-	-	-	gi|498972726|ref|XP_004527384.1|/0/PREDICTED: aladin-like [Ceratitis capitata]
105223389	2868	187.095	15.23	-3.61878	Down	0.960958	PREDICTED: Bactrocera dorsalis inositol-trisphosphate 3-kinase A (LOC105223389), mRNA	K00911|1|1e-143|513|mde:101901113|1D-myo-inositol-triphosphate 3-kinase [EC:2.7.1.127]	-	-	-	gi|498996026|ref|XP_004533255.1|/0/PREDICTED: inositol-trisphosphate 3-kinase A-like [Ceratitis capitata]
105224682	1706	112.535	16.51	-2.76896	Down	0.932203	PREDICTED: Bactrocera dorsalis alpha-amylase A-like (LOC105224682), mRNA	K01176|1|0.0|777|mde:101900561|alpha-amylase [EC:3.2.1.1]	-	GO:0016787//hydrolase activity	GO:0008152//metabolic process	gi|498982491|ref|XP_004529874.1|/0/PREDICTED: alpha-amylase 1-like isoform X1 [Ceratitis capitata]
105230432	3805	3.225	31.52	3.2889	Up	0.901636	PREDICTED: Bactrocera dorsalis beta-amyloid-like protein (LOC105230432), mRNA	K04520|1|0.0|1150|mde:101892137|amyloid beta A4 protein	GO:0031224//intrinsic component of membrane	-	-	gi|498931587|ref|XP_004519179.1|/0/PREDICTED: beta-amyloid-like protein-like isoform X2 [Ceratitis capitata]
105223404	1180	23.395	7.875	-1.57085	Down	0.802766	PREDICTED: Bactrocera dorsalis RAB6-interacting golgin (LOC105223404), transcript variant X2, mRNA	-	-	-	-	gi|498986169|ref|XP_004530788.1|/2.89292e-143/PREDICTED: RAB6-interacting golgin-like [Ceratitis capitata]
105229697	433	17.345	272.95	3.97604	Up	0.971625	PREDICTED: Bactrocera dorsalis phormicin-like (LOC105229697), mRNA	-	-	-	GO:0042742//defense response to bacterium	gi|499013805|ref|XP_004537627.1|/1.9222e-21/PREDICTED: phormicin-like [Ceratitis capitata]
105225817	797	7.835	45.71	2.5445	Up	0.899317	PREDICTED: Bactrocera dorsalis glutathione S-transferase 1-1-like (LOC105225817), mRNA	K00799|1|2e-83|310|dmo:Dmoj_GI24379|glutathione S-transferase [EC:2.5.1.18]	-	GO:0016765//transferase activity, transferring alkyl or aryl (other than methyl) groups;GO:0016848	-	gi|386118270|gb|AFI99086.1|/1.62643e-113/glutathione-s-transferase delta class 5 [Bactrocera dorsalis]
105231160	1614	36.725	5.255	-2.805	Down	0.896366	PREDICTED: Bactrocera dorsalis transcription factor E2F2 (LOC105231160), mRNA	K04682|1|2e-87|325|dpo:Dpse_GA10512|transcription factor E2F4/5	GO:0044427;GO:0043234//protein complex	-	GO:0000278//mitotic cell cycle;GO:0006261//DNA-dependent DNA replication;GO:0006357//regulation of transcription from RNA polymerase II promoter;GO:0048513//animal organ development;GO:0007309//oocyte axis specification;GO:0022402//cell cycle process	gi|498942765|ref|XP_004521768.1|/4.50079e-135/PREDICTED: transcription factor E2F2-like [Ceratitis capitata]
105222489	6095	1.09	17.535	4.00784	Up	0.872418	PREDICTED: Bactrocera dorsalis mucin-22-like (LOC105222489), mRNA	K00894|1|2e-122|444|mde:101898458|ethanolamine kinase [EC:2.7.1.82]	-	GO:0016301//kinase activity	GO:0007613//memory;GO:0006796//phosphate-containing compound metabolic process;GO:0007420//brain development;GO:0045165//cell fate commitment;GO:0006650//glycerophospholipid metabolic process;GO:0046335;GO:0046958//nonassociative learning;GO:0006950//response to stress;GO:0009612//response to mechanical stimulus	gi|498935182|ref|XP_004520078.1|/1.47667e-164/PREDICTED: ethanolamine kinase-like [Ceratitis capitata]
105228118	2480.62	28.12	64.075	1.18816	Up	0.831647	PREDICTED: Bactrocera dorsalis lamin-C (LOC105228118), transcript variant X2, mRNA	K07611|1|0.0|957|dvi:Dvir_GJ21743|lamin B	GO:0031967;GO:0005882//intermediate filament;GO:0031967;GO:0005882//intermediate filament	-	GO:0000278//mitotic cell cycle;GO:0006997//nucleus organization;GO:0000278//mitotic cell cycle;GO:0006997//nucleus organization	gi|499001970|ref|XP_004534723.1|/0/PREDICTED: lamin-C-like isoform X1 [Ceratitis capitata]
105232515	647.2	182.855	475.855	1.37982	Up	0.888481	PREDICTED: Bactrocera dorsalis probable NADH dehydrogenase [ubiquinone] 1 alpha subcomplex subunit 12 (LOC105232515), transcript variant X2, mRNA	K11352|1|5e-71|268|mde:101889228|NADH dehydrogenase (ubiquinone) 1 alpha subcomplex subunit 12	GO:0005746//mitochondrial respiratory chain;GO:0005746//mitochondrial respiratory chain	GO:0050136//NADH dehydrogenase (quinone) activity;GO:0050136//NADH dehydrogenase (quinone) activity	GO:0022904//respiratory electron transport chain;GO:0022904//respiratory electron transport chain	gi|498988001|ref|XP_004531244.1|/3.09136e-78/PREDICTED: probable NADH dehydrogenase [ubiquinone] 1 alpha subcomplex subunit 12-like isoform X1 [Ceratitis capitata]
105229776	629.4	607.765	1572.9	1.37184	Up	0.890505	PREDICTED: Bactrocera dorsalis cytochrome c oxidase subunit 6B2-like (LOC105229776), transcript variant X10, mRNA	K02267|1|7e-37|155|dmo:Dmoj_GI16427|cytochrome c oxidase subunit 6b	GO:0005746//mitochondrial respiratory chain;GO:0005746//mitochondrial respiratory chain	GO:0015002//heme-copper terminal oxidase activity;GO:0015002//heme-copper terminal oxidase activity;GO:0015002//heme-copper terminal oxidase activity;GO:0015002//heme-copper terminal oxidase activity;GO:0015002//heme-copper terminal oxidase activity;GO:0015002//heme-copper terminal oxidase activity;GO:0015002//heme-copper terminal oxidase activity;GO:0015002//heme-copper terminal oxidase activity…	GO:0010259//multicellular organism aging;GO:0022904//respiratory electron transport chain;GO:0010259//multicellular organism aging;GO:0022904//respiratory electron transport chain;GO:0010259//multicellular organism aging;GO:0022904//respiratory electron transport chain;GO:0010259//multicellular organism aging;GO:0022904//respiratory electron transport chain;GO:0010259//multicellular organism agin…	gi|498981706|ref|XP_004529676.1|/1.37249e-40/PREDICTED: cytochrome c oxidase subunit 6B2-like isoform X2 [Ceratitis capitata]
105230248	5929.05	33.485	138.665	2.05002	Up	0.916266	PREDICTED: Bactrocera dorsalis unconventional myosin-XVIIIa (LOC105230248), transcript variant X11, mRNA	K10362|1|0.0|2404|mde:101900158|myosin XVIII	GO:0015629//actin cytoskeleton;GO:0015629//actin cytoskeleton;GO:0015629//actin cytoskeleton;GO:0015629//actin cytoskeleton;GO:0015629//actin cytoskeleton	GO:0016887//ATPase activity;GO:0032559;GO:0016887//ATPase activity;GO:0032559;GO:0016887//ATPase activity;GO:0032559;GO:0016887//ATPase activity;GO:0032559;GO:0016887//ATPase activity;GO:0000166//nucleotide binding;GO:0016887//ATPase activity;GO:0000166//nucleotide binding;GO:0016887//ATPase activity;GO:0000166//nucleotide binding;GO:0016887//ATPase activity;GO:0000166//nucleotide binding;GO:0016…	-	gi|498956561|ref|XP_004524013.1|/0/PREDICTED: centrosome-associated protein CEP250-like isoform X1 [Ceratitis capitata]
105223305	1222	119.3	13.8	-3.11185	Down	0.94266	PREDICTED: Bactrocera dorsalis proliferating cell nuclear antigen (LOC105223305), mRNA	K04802|1|4e-125|450|mde:101895843|proliferating cell nuclear antigen	GO:0043231//intracellular membrane-bounded organelle;GO:0043234//protein complex;GO:0015630//microtubule cytoskeleton	GO:0003676//nucleic acid binding;GO:0030234//enzyme regulator activity	GO:0000278//mitotic cell cycle;GO:0006281//DNA repair;GO:0006959//humoral immune response;GO:0006271//DNA strand elongation involved in DNA replication;GO:0006277//DNA amplification	gi|498998666|ref|XP_004533904.1|/7.51866e-134/PREDICTED: proliferating cell nuclear antigen-like [Ceratitis capitata]
105229028	3958	58.24	5.73	-3.3454	Down	0.932161	PREDICTED: Bactrocera dorsalis transcription initiation factor TFIID subunit 4 (LOC105229028), transcript variant X2, mRNA	K03129|1|3e-116|422|mde:101896240|transcription initiation factor TFIID subunit 4	GO:0005667//transcription factor complex;GO:0005667//transcription factor complex	GO:0005488;GO:0005488	GO:0006357//regulation of transcription from RNA polymerase II promoter;GO:0006352//DNA-templated transcription, initiation;GO:0048812//neuron projection morphogenesis;GO:0048513//animal organ development;GO:0006357//regulation of transcription from RNA polymerase II promoter;GO:0006352//DNA-templated transcription, initiation;GO:0048812//neuron projection morphogenesis;GO:0048513//animal organ d…	gi|498964712|ref|XP_004525452.1|/0/PREDICTED: transcription initiation factor TFIID subunit 4-like isoform X4 [Ceratitis capitata]
105228793	3023	100.53	44.51	-1.17542	Down	0.845307	PREDICTED: Bactrocera dorsalis neutral alpha-glucosidase AB (LOC105228793), mRNA	K05546|1|0.0|1416|mde:101887491|alpha 1,3-glucosidase [EC:3.2.1.84]	GO:0015630//microtubule cytoskeleton	GO:0005488;GO:0015926//glucosidase activity	GO:0044238//primary metabolic process	gi|498942468|ref|XP_004521721.1|/0/PREDICTED: neutral alpha-glucosidase AB-like isoform X1 [Ceratitis capitata]
105225127	2104	73.2	0.59	-6.95498	Down	0.973649	PREDICTED: Bactrocera dorsalis cell division cycle protein 20 homolog (LOC105225127), mRNA	K03363|1|0.0|851|mde:101892786|cell division cycle 20, cofactor of APC complex	GO:0005815//microtubule organizing center;GO:0000775//chromosome, centromeric region	-	GO:0043161//proteasome-mediated ubiquitin-dependent protein catabolic process;GO:0007135//meiosis II;GO:0006909//phagocytosis;GO:0000087//mitotic M phase;GO:0007127//meiosis I;GO:0019827//stem cell population maintenance;GO:0007346//regulation of mitotic cell cycle	gi|498996149|ref|XP_004533287.1|/0/PREDICTED: LOW QUALITY PROTEIN: cell division cycle protein 20 homolog [Ceratitis capitata]
105232081	1448	35.035	15.195	-1.2052	Down	0.800067	PREDICTED: Bactrocera dorsalis zinc finger protein 221-like (LOC105232081), mRNA	K09228|1|5e-23|111|phd:102334690|KRAB domain-containing zinc finger protein	-	-	-	gi|498979655|ref|XP_004529161.1|/2.29329e-119/PREDICTED: zinc finger protein 780B-like [Ceratitis capitata]
105227332	423	716.645	3099.41	2.11266	Up	0.933721	PREDICTED: Bactrocera dorsalis uncharacterized LOC105227332 (LOC105227332), mRNA	-	-	-	-	gi|498945723|ref|XP_004522257.1|/5.08699e-30/PREDICTED: uncharacterized protein LOC101462034 [Ceratitis capitata]
105226693	2706	41.06	95.94	1.2244	Up	0.85024	PREDICTED: Bactrocera dorsalis putative fatty acyl-CoA reductase CG5065 (LOC105226693), mRNA	K13356|1|0.0|910|dmo:Dmoj_GI21145|alcohol-forming fatty acyl-CoA reductase [EC:1.2.1.84]	-	GO:0016903//oxidoreductase activity, acting on the aldehyde or oxo group of donors	GO:0008152//metabolic process	gi|498924643|ref|XP_004517490.1|/0/PREDICTED: putative fatty acyl-CoA reductase CG5065-like isoform X1 [Ceratitis capitata]
105223695	958	55.43	4.455	-3.63717	Down	0.935534	PREDICTED: Bactrocera dorsalis selenoprotein BthD-like (LOC105223695), mRNA	-	-	-	-	gi|498981914|ref|XP_004529729.1|/4.93462e-52/PREDICTED: LOW QUALITY PROTEIN: selenoprotein BthD-like [Ceratitis capitata]
105226766	2476	3.035	22.895	2.91526	Up	0.869255	PREDICTED: Bactrocera dorsalis sodium-independent sulfate anion transporter-like (LOC105226766), mRNA	K14708|1|0.0|878|mde:101893700|solute carrier family 26 (sodium-independent sulfate anion transporter), member 11	GO:0016020//membrane	-	GO:0006810//transport	gi|498939805|ref|XP_004521292.1|/0/PREDICTED: sodium-independent sulfate anion transporter-like [Ceratitis capitata]
105228937	3262	40.445	1.2	-5.07486	Down	0.945611	PREDICTED: Bactrocera dorsalis nose resistant to fluoxetine protein 6 (LOC105228937), mRNA	K00680|1|4e-20|103|dme:Dmel_CG33337|;K01183|2|6e-19|99.4|api:100169337|chitinase [EC:3.2.1.14];K01191|3|1e-07|61.6|dwi:Dwil_GK12786|alpha-mannosidase [EC:3.2.1.24]	-	-	-	gi|498948571|ref|XP_004522717.1|/0/PREDICTED: nose resistant to fluoxetine protein 6-like [Ceratitis capitata]
105233247	2136	168.41	2.315	-6.18482	Down	0.986972	PREDICTED: Bactrocera dorsalis protein nanos (LOC105233247), mRNA	K18741|1|6e-53|211|mde:101901787|protein nanos 1	-	-	-	gi|525343653|ref|NP_001266360.1|/8.20855e-90/protein nanos-like [Ceratitis capitata]
105230760	3129	10.345	41.37	1.99965	Up	0.876549	PREDICTED: Bactrocera dorsalis protein turtle (LOC105230760), mRNA	K06766|1|5e-25|119|api:100160084|neogenin;K06768|5|3e-22|110|crg:105321893|Down syndrome cell adhesion molecule-like protein 1	-	-	-	gi|498996339|ref|XP_004533335.1|/0/PREDICTED: protein turtle-like isoform X1 [Ceratitis capitata]
105231291	671	5.64	24.53	2.12078	Up	0.845265	PREDICTED: Bactrocera dorsalis peptidoglycan-recognition protein LC-like (LOC105231291), mRNA	K01446|1|1e-56|221|dan:Dana_GF10680|N-acetylmuramoyl-L-alanine amidase [EC:3.5.1.28]	GO:0016021//integral component of membrane	GO:0008329//signaling pattern recognition receptor activity;GO:0005515//protein binding;GO:0005539//glycosaminoglycan binding	GO:0002812;GO:0006897//endocytosis;GO:0002252;GO:0007166//cell surface receptor signaling pathway	gi|498986324|ref|XP_004530826.1|/7.86958e-91/PREDICTED: peptidoglycan-recognition protein LC-like isoform X1 [Ceratitis capitata]
105224139	3097	58.8	12.7	-2.21099	Down	0.899781	PREDICTED: Bactrocera dorsalis sphingosine kinase 2 (LOC105224139), mRNA	K04718|1|0.0|643|dwi:Dwil_GK16232|sphingosine kinase [EC:2.7.1.91];K00901|3|3e-180|634|dpo:Dpse_GA14519|diacylglycerol kinase (ATP) [EC:2.7.1.107]	-	GO:0016301//kinase activity	GO:0006643//membrane lipid metabolic process;GO:0006796//phosphate-containing compound metabolic process	gi|499003620|ref|XP_004535131.1|/0/PREDICTED: sphingosine kinase 2-like [Ceratitis capitata]
105226219	2178	15.005	0.175	-6.42194	Down	0.880513	PREDICTED: Bactrocera dorsalis cytochrome P450 12b1, mitochondrial-like (LOC105226219), mRNA	K15004|1|1e-162|575|dvi:Dvir_GJ20292|cytochrome P450, family 12 [EC:1.14.-.-]	-	GO:0016491//oxidoreductase activity;GO:0005506//iron ion binding	-	gi|498938185|ref|XP_004520838.1|/0/PREDICTED: cytochrome P450 12b1, mitochondrial-like [Ceratitis capitata]
105223461	687	307.315	1083.76	1.81826	Up	0.922717	PREDICTED: Bactrocera dorsalis ATP synthase subunit beta, mitochondrial-like (LOC105223461), partial mRNA	K02133|1|5e-81|302|dgr:Dgri_GH23965|F-type H+-transporting ATPase subunit beta [EC:3.6.3.14]	GO:0005753//mitochondrial proton-transporting ATP synthase complex;GO:0033178//proton-transporting two-sector ATPase complex, catalytic domain	GO:0015078//hydrogen ion transmembrane transporter activity;GO:0015662//ATPase activity, coupled to transmembrane movement of ions, phosphorylative mechanism;GO:0019829//cation-transporting ATPase activity;GO:0032559	GO:0015986//ATP synthesis coupled proton transport;GO:0015988//energy coupled proton transmembrane transport, against electrochemical gradient	gi|498957445|ref|XP_004524155.1|/3.53741e-81/PREDICTED: ATP synthase subunit beta, mitochondrial-like [Ceratitis capitata]
105228992	859	79.895	26.26	-1.60524	Down	0.880892	PREDICTED: Bactrocera dorsalis translocon-associated protein subunit delta (LOC105228992), mRNA	K04571|1|4e-63|243|mde:101900941|translocon-associated protein subunit delta	GO:0043231//intracellular membrane-bounded organelle;GO:0031224//intrinsic component of membrane;GO:0048500//signal recognition particle	GO:0042277//peptide binding	GO:0035437//maintenance of protein localization in endoplasmic reticulum	gi|498947511|ref|XP_004522545.1|/2.73651e-72/PREDICTED: translocon-associated protein subunit delta-like [Ceratitis capitata]
105227566	2607.88	3.765	17.065	2.18032	Up	0.808711	PREDICTED: Bactrocera dorsalis DNA-binding protein D-ETS-4 (LOC105227566), transcript variant X2, mRNA	K09442|1|1e-104|382|mde:101888454|SAM pointed domain-containing ETS transcription factor	-	-	-	gi|498997428|ref|XP_004533600.1|/0/PREDICTED: DNA-binding protein D-ETS-4-like isoform X1 [Ceratitis capitata]
105223173	5917	28.685	10.85	-1.4026	Down	0.805633	PREDICTED: Bactrocera dorsalis mediator of RNA polymerase II transcription subunit 26-like (LOC105223173), mRNA	K15169|1|5e-47|193|dvi:Dvir_GJ18459|mediator of RNA polymerase II transcription subunit 26	-	-	GO:0009987//cellular process	gi|498939162|ref|XP_004521117.1|/0/PREDICTED: mediator of RNA polymerase II transcription subunit 26-like isoform X1 [Ceratitis capitata]
105225346	1397	11.815	76.675	2.69814	Up	0.923518	PREDICTED: Bactrocera dorsalis uncharacterized LOC105225346 (LOC105225346), mRNA	-	-	-	-	gi|498927202|ref|XP_004518081.1|/9.02535e-166/PREDICTED: uncharacterized protein LOC101456864 isoform X2 [Ceratitis capitata]
105230196	5176.49	11.795	32.21	1.44933	Up	0.821781	PREDICTED: Bactrocera dorsalis uncharacterized LOC105230196 (LOC105230196), transcript variant X3, mRNA	K15503|1|2e-16|91.7|aqu:100635111|serine/threonine-protein phosphatase 6 regulatory ankyrin repeat subunit B	-	-	-	gi|499001454|ref|XP_004534596.1|/0/PREDICTED: uncharacterized protein LOC101456722 isoform X1 [Ceratitis capitata]
105222362	655	125.275	43.465	-1.52717	Down	0.885699	PREDICTED: Bactrocera dorsalis perlucin-like (LOC105222362), mRNA	K06561|1|5e-11|69.7|crg:105346041|CD207 antigen;K17513|2|9e-11|68.9|cmy:102941897|C-type lectin superfamily 17 member A;K06560|3|7e-08|59.3|crg:105324874|mannose receptor, C type	-	-	-	gi|498989328|ref|XP_004531581.1|/1.29366e-18/PREDICTED: C-type lectin BML-2-like [Ceratitis capitata]
105229730	1688	44.785	0.035	-10.3214	Down	0.959904	PREDICTED: Bactrocera dorsalis mucin-2-like (LOC105229730), mRNA	K10955|1|1e-17|93.6|hsa:4583|intestinal mucin-2	-	-	-	gi|512979673|ref|XP_004851855.1|/1.9343e-19/PREDICTED: mucin-5B [Heterocephalus glaber]
105221864	630	99.705	30.515	-1.70815	Down	0.892993	PREDICTED: Bactrocera dorsalis general odorant-binding protein 56d-like (LOC105221864), mRNA	-	-	-	-	gi|527138402|gb|AGS08185.1|/8.25043e-63/odorant binding protein 3 [Bactrocera dorsalis]
105223340	2340	148.635	1.715	-6.43742	Down	0.98596	PREDICTED: Bactrocera dorsalis serine/threonine-protein kinase Aurora-2 (LOC105223340), mRNA	K11481|1|3e-141|504|mde:101887912|aurora kinase A [EC:2.7.11.1]	GO:0005815//microtubule organizing center	GO:0004672//protein kinase activity;GO:0032559	GO:0051960//regulation of nervous system development;GO:0051293//establishment of spindle localization;GO:0008105//asymmetric protein localization;GO:0051297//centrosome organization;GO:0007067//mitotic nuclear division;GO:0006464//cellular protein modification process	gi|498926888|ref|XP_004518000.1|/1.92263e-172/PREDICTED: aurora kinase A-like [Ceratitis capitata]
105229356	512.15	110.39	628.77	2.50992	Up	0.943419	PREDICTED: Bactrocera dorsalis cytochrome c oxidase subunit 7A1, mitochondrial (LOC105229356), transcript variant X2, mRNA	K02270|1|4e-10|65.5|bmor:101744608|cytochrome c oxidase subunit 7a	GO:0005743//mitochondrial inner membrane;GO:0005743//mitochondrial inner membrane	GO:0015002//heme-copper terminal oxidase activity;GO:0015002//heme-copper terminal oxidase activity	-	gi|498969890|ref|XP_004526674.1|/6.41715e-25/PREDICTED: cytochrome c oxidase subunit 7A1, mitochondrial-like isoform X1 [Ceratitis capitata]
105225791	683	125.035	47.455	-1.3977	Down	0.873725	PREDICTED: Bactrocera dorsalis sarcocystatin-A-like (LOC105225791), mRNA	K01373|1|3e-21|103|dmo:Dmoj_GI10216|cathepsin F [EC:3.4.22.41]	-	GO:0030414//peptidase inhibitor activity	-	gi|498999527|ref|XP_004534118.1|/3.87338e-40/PREDICTED: sarcocystatin-A-like [Ceratitis capitata]
105229254	4632.98	41.33	17.41	-1.24727	Down	0.81727	PREDICTED: Bactrocera dorsalis GRAM domain-containing protein 1B (LOC105229254), transcript variant X2, mRNA	-	-	-	-	gi|498984110|ref|XP_004530285.1|/0/PREDICTED: GRAM domain-containing protein 1B-like isoform X1 [Ceratitis capitata]
105228399	835	16.385	66.275	2.01609	Up	0.896998	PREDICTED: Bactrocera dorsalis attacin-B-like (LOC105228399), mRNA	-	GO:0044421	-	GO:0042742//defense response to bacterium	gi|498925854|ref|XP_004517761.1|/5.92858e-93/PREDICTED: attacin-A-like [Ceratitis capitata]
105230149	2267	19.985	4.56	-2.13181	Down	0.824817	PREDICTED: Bactrocera dorsalis uncharacterized LOC105230149 (LOC105230149), mRNA	-	-	-	-	gi|499001232|ref|XP_004534541.1|/5.81611e-150/PREDICTED: uncharacterized protein LOC101462843 [Ceratitis capitata]
105227640	7773	51.485	18.76	-1.45649	Down	0.852348	PREDICTED: Bactrocera dorsalis uncharacterized LOC105227640 (LOC105227640), mRNA	K15004|1|7e-85|319|dwi:Dwil_GK12265|cytochrome P450, family 12 [EC:1.14.-.-]	-	-	-	gi|499009347|ref|XP_004536543.1|/0/PREDICTED: serine-rich adhesin for platelets-like [Ceratitis capitata]
105230483	16083	16.755	61.47	1.87529	Up	0.888186	PREDICTED: Bactrocera dorsalis basement membrane-specific heparan sulfate proteoglycan core protein (LOC105230483), mRNA	K05719|1|0.0|1340|crg:105328642|integrin beta 1;K06255|1|0.0|1340|crg:105328642|heparan sulfate proteoglycan 2 (perlecan);K06265|1|0.0|1340|crg:105328642|dystroglycan 1	GO:0044444//cytoplasmic part	-	GO:0042221//response to chemical;GO:0035090//maintenance of apical/basal cell polarity	gi|557760624|ref|XP_005180032.1|/0/PREDICTED: basement membrane-specific heparan sulfate proteoglycan core protein-like [Musca domestica]
105231070	4166	61.25	9.235	-2.72953	Down	0.916899	PREDICTED: Bactrocera dorsalis uncharacterized LOC105231070 (LOC105231070), transcript variant X2, mRNA	K17963|1|6e-24|116|tca:655626|peroxisome proliferator-activated receptor gamma coactivator-related protein 1	-	-	-	gi|498939545|ref|XP_004521218.1|/0/PREDICTED: serine-rich adhesin for platelets-like [Ceratitis capitata]
105229096	3238.26	62.37	0.94	-6.05205	Down	0.967409	PREDICTED: Bactrocera dorsalis G1/S-specific cyclin-E (LOC105229096), transcript variant X7, mRNA	K06626|1|1e-170|603|mde:101893514|cyclin E	GO:0043231//intracellular membrane-bounded organelle;GO:0000307//cyclin-dependent protein kinase holoenzyme complex;GO:0043231//intracellular membrane-bounded organelle;GO:0000307//cyclin-dependent protein kinase holoenzyme complex;GO:0043231//intracellular membrane-bounded organelle;GO:0000307//cyclin-dependent protein kinase holoenzyme complex;GO:0043231//intracellular membrane-bounded organell…	GO:0019887//protein kinase regulator activity;GO:0019887//protein kinase regulator activity;GO:0019887//protein kinase regulator activity;GO:0019887//protein kinase regulator activity;GO:0019887//protein kinase regulator activity;GO:0019887//protein kinase regulator activity;GO:0019887//protein kinase regulator activity	GO:0006277//DNA amplification;GO:0065008;GO:0008283//cell proliferation;GO:0001708//cell fate specification;GO:0008356//asymmetric cell division;GO:0048513//animal organ development;GO:0019827//stem cell population maintenance;GO:0006468//protein phosphorylation;GO:0022402//cell cycle process;GO:0012502//induction of programmed cell death;GO:0001709//cell fate determination;GO:0007292//female gam…	gi|498938670|ref|XP_004520980.1|/0/PREDICTED: G1/S-specific cyclin-E-like isoform X2 [Ceratitis capitata]
105228959	4441	103.12	0.7	-7.20275	Down	0.981575	PREDICTED: Bactrocera dorsalis protein wech (LOC105228959), transcript variant X3, mRNA	K12035|1|0.0|1078|mde:101895430|tripartite motif-containing protein 71 [EC:2.3.2.27]	GO:0005924//cell-substrate adherens junction;GO:0005924//cell-substrate adherens junction;GO:0005924//cell-substrate adherens junction	GO:0046914//transition metal ion binding	-	gi|557769331|ref|XP_005184339.1|/0/PREDICTED: protein wech-like [Musca domestica]
105233994	1866.37	45.28	13.615	-1.73368	Down	0.865629	PREDICTED: Bactrocera dorsalis uncharacterized LOC105233994 (LOC105233994), transcript variant X2, mRNA	-	-	-	-	gi|498968193|ref|XP_004526251.1|/5.89512e-146/PREDICTED: uncharacterized protein LOC101453628 [Ceratitis capitata]
105223190	495.48	232.615	658.025	1.5002	Up	0.901805	PREDICTED: Bactrocera dorsalis ATP synthase subunit epsilon, mitochondrial (LOC105223190), transcript variant X2, misc_RNA	K02135|1|1e-21|103|mde:101889257|F-type H+-transporting ATPase subunit epsilon	GO:0005753//mitochondrial proton-transporting ATP synthase complex;GO:0005753//mitochondrial proton-transporting ATP synthase complex	GO:0015078//hydrogen ion transmembrane transporter activity;GO:0015662//ATPase activity, coupled to transmembrane movement of ions, phosphorylative mechanism;GO:0019829//cation-transporting ATPase activity;GO:0015078//hydrogen ion transmembrane transporter activity;GO:0015662//ATPase activity, coupled to transmembrane movement of ions, phosphorylative mechanism;GO:0019829//cation-transporting ATP…	GO:0006818//hydrogen transport;GO:0010259//multicellular organism aging;GO:0006754//ATP biosynthetic process;GO:0006950//response to stress;GO:0006818//hydrogen transport;GO:0010259//multicellular organism aging;GO:0006754//ATP biosynthetic process;GO:0006950//response to stress	gi|498938771|ref|XP_004521015.1|/1.98033e-22/PREDICTED: ATP synthase subunit epsilon, mitochondrial-like isoform X1 [Ceratitis capitata]
105230551	4391.16	30.735	215.66	2.8108	Up	0.945147	PREDICTED: Bactrocera dorsalis RING finger protein nhl-1 (LOC105230551), transcript variant X8, mRNA	K12035|1|0.0|782|mde:101899409|tripartite motif-containing protein 71 [EC:2.3.2.27]	-	GO:0046872//metal ion binding;GO:0046872//metal ion binding;GO:0046872//metal ion binding;GO:0046872//metal ion binding;GO:0046872//metal ion binding;GO:0046872//metal ion binding;GO:0046872//metal ion binding;GO:0046872//metal ion binding	-	gi|499008526|ref|XP_004536341.1|/0/PREDICTED: uncharacterized protein LOC101454119 isoform X1 [Ceratitis capitata]
105229334	2912.8	26.825	67.23	1.32553	Up	0.848891	PREDICTED: Bactrocera dorsalis embryonic polarity protein dorsal (LOC105229334), transcript variant X5, mRNA	K09255|1|4e-87|325|dse:Dsec_GM17128|Rel/ankyrin family, other	GO:0031410//cytoplasmic vesicle;GO:0030054//cell junction;GO:0043231//intracellular membrane-bounded organelle;GO:0031410//cytoplasmic vesicle;GO:0030054//cell junction;GO:0043231//intracellular membrane-bounded organelle;GO:0031410//cytoplasmic vesicle;GO:0030054//cell junction;GO:0043231//intracellular membrane-bounded organelle;GO:0031224//intrinsic component of membrane;GO:0032991//macromolec…	GO:0005102//receptor binding;GO:0001071//nucleic acid binding transcription factor activity;GO:0003677//DNA binding;GO:0005102//receptor binding;GO:0001071//nucleic acid binding transcription factor activity;GO:0003677//DNA binding;GO:0005102//receptor binding;GO:0001071//nucleic acid binding transcription factor activity;GO:0003677//DNA binding;GO:0005102//receptor binding;GO:0008134//transcript…	GO:0008595//anterior/posterior axis specification, embryo;GO:0007369//gastrulation;GO:0001751//compound eye photoreceptor cell differentiation;GO:0007435//salivary gland morphogenesis;GO:0035168//larval lymph gland hemocyte differentiation;GO:0002682//regulation of immune system process;GO:0001708//cell fate specification;GO:0002781//antifungal peptide production;GO:0016043//cellular component or…	gi|498969727|ref|XP_004526633.1|/0/PREDICTED: embryonic polarity protein dorsal-like [Ceratitis capitata]
105229723	5500	26.045	6.965	-1.90281	Down	0.839573	PREDICTED: Bactrocera dorsalis protein xmas-2 (LOC105229723), mRNA	K16734|1|5e-31|140|cmk:103182040|SAC3 domain-containing protein 1	-	-	-	gi|498981496|ref|XP_004529622.1|/0/PREDICTED: protein xmas-2-like [Ceratitis capitata]
105231079	526	38.83	16.6	-1.22599	Down	0.810819	PREDICTED: Bactrocera dorsalis histone chaperone RTT106 (LOC105231079), mRNA	-	-	-	-	gi|498939565|ref|XP_004521223.1|/1.97606e-21/PREDICTED: uncharacterized protein LOC101451569 isoform X1 [Ceratitis capitata]
105230936	2152	54.715	3.34	-4.03402	Down	0.943166	PREDICTED: Bactrocera dorsalis origin recognition complex subunit 2 (LOC105230936), mRNA	K02604|1|6e-179|630|mde:101889290|origin recognition complex subunit 2	GO:0043231//intracellular membrane-bounded organelle;GO:0000808//origin recognition complex	-	GO:0006277//DNA amplification;GO:0000070//mitotic sister chromatid segregation;GO:0006260//DNA replication	gi|499005630|ref|XP_004535626.1|/0/PREDICTED: origin recognition complex subunit 2-like [Ceratitis capitata]
105228979	3827	19.95	4.735	-2.07495	Down	0.822076	PREDICTED: Bactrocera dorsalis putative uncharacterized protein DDB_G0286901 (LOC105228979), mRNA	-	-	-	-	gi|498947617|ref|XP_004522562.1|/9.55674e-42/PREDICTED: uncharacterized protein LOC101453308 isoform X2 [Ceratitis capitata]
105225847	3173	37.075	16.295	-1.18602	Down	0.801459	PREDICTED: Bactrocera dorsalis NFX1-type zinc finger-containing protein 1 (LOC105225847), mRNA	K14326|1|1e-28|98.6|cbr:CBG08494|regulator of nonsense transcripts 1 [EC:3.6.4.-]	-	GO:0016787//hydrolase activity	-	gi|498951400|ref|XP_004523170.1|/0/PREDICTED: NFX1-type zinc finger-containing protein 1-like [Ceratitis capitata]
105223468	846	14.265	1.175	-3.60175	Down	0.838814	PREDICTED: Bactrocera dorsalis uncharacterized LOC105223468 (LOC105223468), ncRNA	-	-	-	-	-
105230431	1449	43.575	19.115	-1.1888	Down	0.812505	PREDICTED: Bactrocera dorsalis NF-kappa-B-repressing factor (LOC105230431), mRNA	-	-	GO:0003676//nucleic acid binding	-	gi|498997404|ref|XP_004533594.1|/0/PREDICTED: uncharacterized protein LOC101455533 [Ceratitis capitata]
105225384	1598	80.88	27.685	-1.54668	Down	0.876339	PREDICTED: Bactrocera dorsalis selenide, water dikinase (LOC105225384), mRNA	K01008|1|0.0|777|mde:101895523|selenide, water dikinase [EC:2.7.9.3]	-	GO:0016301//kinase activity;GO:0032559	GO:0009070//serine family amino acid biosynthetic process;GO:0048513//animal organ development	gi|498968821|ref|XP_004526409.1|/0/PREDICTED: selenide, water dikinase-like [Ceratitis capitata]
105222258	1659	157.33	75.285	-1.06336	Down	0.834387	PREDICTED: Bactrocera dorsalis probable 26S proteasome non-ATPase regulatory subunit 3 (LOC105222258), mRNA	K03033|1|0.0|716|dvi:Dvir_GJ11636|26S proteasome regulatory subunit N3	GO:0005838//proteasome regulatory particle	GO:0070011//peptidase activity, acting on L-amino acid peptides	GO:0019538//protein metabolic process;GO:0009894	gi|498940498|ref|XP_004521419.1|/0/PREDICTED: probable 26S proteasome non-ATPase regulatory subunit 3-like [Ceratitis capitata]
105232555	1343	116.045	56.95	-1.02692	Down	0.822287	PREDICTED: Bactrocera dorsalis MKI67 FHA domain-interacting nucleolar phosphoprotein (LOC105232555), mRNA	K14838|1|8e-76|286|mde:101896236|nucleolar protein 15	-	-	-	gi|498952651|ref|XP_004523375.1|/1.02538e-102/PREDICTED: MKI67 FHA domain-interacting nucleolar phosphoprotein-like [Ceratitis capitata]
105232989	1944	53.525	0.625	-6.42021	Down	0.963909	PREDICTED: Bactrocera dorsalis uncharacterized LOC105232989 (LOC105232989), mRNA	-	-	-	-	gi|557776054|ref|XP_005187671.1|/8.50879e-22/PREDICTED: uncharacterized protein LOC101898619 [Musca domestica]
105222790	1246	71.225	23.035	-1.62856	Down	0.878784	PREDICTED: Bactrocera dorsalis sepiapterin reductase (LOC105222790), mRNA	K00072|1|3e-84|314|mde:101896886|sepiapterin reductase [EC:1.1.1.153]	-	GO:0016616//oxidoreductase activity, acting on the CH-OH group of donors, NAD or NADP as acceptor	GO:0008152//metabolic process	gi|498972955|ref|XP_004527440.1|/9.86667e-105/PREDICTED: sepiapterin reductase-like [Ceratitis capitata]
105225789	4657.53	60.095	18.485	-1.70089	Down	0.876296	PREDICTED: Bactrocera dorsalis zinc finger protein 62 (LOC105225789), transcript variant X3, mRNA	K09228|1|9e-68|261|pss:102448580|KRAB domain-containing zinc finger protein	-	-	-	gi|498999531|ref|XP_004534119.1|/0/PREDICTED: uncharacterized protein LOC101453355 isoform X1 [Ceratitis capitata]
105226940	1446	53.61	3.915	-3.77542	Down	0.937347	PREDICTED: Bactrocera dorsalis uncharacterized LOC105226940 (LOC105226940), transcript variant X2, misc_RNA	K06758|1|1e-06|57.0|isc:IscW_ISCW015127|L1 cell adhesion molecule like protein;K09525|1|1e-06|57.0|isc:IscW_ISCW015127|DnaJ homolog subfamily C member 5	-	-	-	gi|340715393|ref|XP_003396199.1|/1.49819e-09/PREDICTED: hypothetical protein LOC100649135 [Bombus terrestris]
105232494	886	3.82	27.36	2.84042	Up	0.881609	PREDICTED: Bactrocera dorsalis general odorant-binding protein 99a (LOC105232494), mRNA	-	-	GO:0005488	GO:0007600//sensory perception;GO:0051234//establishment of localization	gi|527138410|gb|AGS08189.1|/1.86366e-71/odorant binding protein 7 [Bactrocera dorsalis]
105230393	3586.96	13.84	36.7	1.40694	Up	0.827346	PREDICTED: Bactrocera dorsalis MAGUK p55 subfamily member 5 (LOC105230393), transcript variant X6, mRNA	K06091|1|0.0|1137|mde:101892292|MAGUK p55 subfamily member 5	GO:0043296//apical junction complex;GO:0070161;GO:0032991//macromolecular complex;GO:0044448;GO:0043296//apical junction complex;GO:0070161;GO:0032991//macromolecular complex;GO:0044448;GO:0043296//apical junction complex;GO:0070161;GO:0032991//macromolecular complex;GO:0044448;GO:0043296//apical junction complex;GO:0070161;GO:0032991//macromolecular complex;GO:0044448;GO:0043296//apical junction…	GO:0005488;GO:0016776//phosphotransferase activity, phosphate group as acceptor;GO:0005488;GO:0016776//phosphotransferase activity, phosphate group as acceptor;GO:0005488;GO:0016776//phosphotransferase activity, phosphate group as acceptor;GO:0005488;GO:0016776//phosphotransferase activity, phosphate group as acceptor;GO:0005488;GO:0016776//phosphotransferase activity, phosphate group as acceptor…	GO:0007043//cell-cell junction assembly;GO:0035088//establishment or maintenance of apical/basal cell polarity;GO:0002009//morphogenesis of an epithelium;GO:0007043//cell-cell junction assembly;GO:0035088//establishment or maintenance of apical/basal cell polarity;GO:0002009//morphogenesis of an epithelium;GO:0007043//cell-cell junction assembly;GO:0035088//establishment or maintenance of apical/…	gi|498987499|ref|XP_004531122.1|/0/PREDICTED: uncharacterized protein LOC101460084 [Ceratitis capitata]
105227949	1599	125.67	12.16	-3.36943	Down	0.95046	PREDICTED: Bactrocera dorsalis major royal jelly protein 1 (LOC105227949), mRNA	-	-	-	-	gi|498931466|ref|XP_004519147.1|/0/PREDICTED: major royal jelly protein 1-like [Ceratitis capitata]
105226986	2438	20.545	0.38	-5.75664	Down	0.910068	PREDICTED: Bactrocera dorsalis uncharacterized LOC105226986 (LOC105226986), mRNA	K09280|1|2e-165|585|mde:101900009|runt-related transcription factor, other	-	-	-	gi|498973035|ref|XP_004527461.1|/0/PREDICTED: uncharacterized protein LOC101450900 [Ceratitis capitata]
105228925	5789	11.575	39.155	1.75818	Up	0.860106	PREDICTED: Bactrocera dorsalis uncharacterized LOC105228925 (LOC105228925), mRNA	K06265|1|0.0|971|mde:101889778|dystroglycan 1;K07377|1|0.0|971|mde:101889778|neurexin	-	-	-	gi|499006275|ref|XP_004535783.1|/0/PREDICTED: uncharacterized protein LOC101450272 isoform X1 [Ceratitis capitata]
105233365	3646	33.53	12.96	-1.37139	Down	0.815583	PREDICTED: Bactrocera dorsalis integrator complex subunit 3 homolog (LOC105233365), mRNA	K13140|1|0.0|1686|mde:101897908|integrator complex subunit 3	-	-	-	gi|498957789|ref|XP_004524209.1|/0/PREDICTED: integrator complex subunit 3 homolog isoform X1 [Ceratitis capitata]
105230915	142	3.67	247.935	6.07804	Up	0.991272	PREDICTED: Bactrocera dorsalis uncharacterized LOC105230915 (LOC105230915), ncRNA	-	-	-	-	-
105232799	1005.83	19.645	44.7	1.18611	Up	0.814276	PREDICTED: Bactrocera dorsalis ubiquinol-cytochrome-c reductase complex assembly factor 1 (LOC105232799), transcript variant X2, mRNA	K17662|1|2e-91|337|dan:Dana_GF10883|cytochrome b pre-mRNA-processing protein 3	-	-	-	gi|498955088|ref|XP_004523772.1|/2.597e-107/PREDICTED: ubiquinol-cytochrome c reductase complex chaperone CBP3 homolog [Ceratitis capitata]
105226775	1744	73.395	0.515	-7.15497	Down	0.97407	PREDICTED: Bactrocera dorsalis prolyl 4-hydroxylase subunit alpha-2-like (LOC105226775), mRNA	K00472|1|7e-158|559|mde:101899183|prolyl 4-hydroxylase [EC:1.14.11.2]	-	GO:0005488;GO:0016705//oxidoreductase activity, acting on paired donors, with incorporation or reduction of molecular oxygen	GO:0008152//metabolic process	gi|498939884|ref|XP_004521307.1|/0/PREDICTED: prolyl 4-hydroxylase subunit alpha-2-like [Ceratitis capitata]
105227852	837	88.935	42.16	-1.07688	Down	0.824606	PREDICTED: Bactrocera dorsalis uncharacterized LOC105227852 (LOC105227852), mRNA	K09228|1|3e-07|57.8|cfo:105252557|KRAB domain-containing zinc finger protein	GO:0043231//intracellular membrane-bounded organelle	GO:0046914//transition metal ion binding	-	gi|498957935|ref|XP_004524233.1|/8.6607e-52/PREDICTED: uncharacterized protein LOC101460304 [Ceratitis capitata]
105227436	1145	7.765	29.355	1.91855	Up	0.850535	PREDICTED: Bactrocera dorsalis protein kinase DC2 (LOC105227436), mRNA	K19584|1|5e-37|157|dya:Dyak_GE23130|protein kinase X [EC:2.7.11.11]	-	GO:0004672//protein kinase activity;GO:0032559	GO:0006464//cellular protein modification process	gi|499005203|ref|XP_004535521.1|/9.75273e-56/PREDICTED: protein kinase DC2-like [Ceratitis capitata]
105228472	553	3.74	33.795	3.1757	Up	0.904882	PREDICTED: Bactrocera dorsalis attacin-B-like (LOC105228472), partial mRNA	-	GO:0044421	-	GO:0042742//defense response to bacterium	gi|498925858|ref|XP_004517763.1|/9.17027e-66/PREDICTED: attacin-C-like [Ceratitis capitata]
105224624	5368	22.29	4.43	-2.33102	Down	0.847542	PREDICTED: Bactrocera dorsalis F-box/LRR-repeat protein 20 (LOC105224624), mRNA	K10268|1|0.0|826|mde:101893507|F-box and leucine-rich repeat protein 2/20	-	-	-	gi|557752548|ref|XP_005176022.1|/0/PREDICTED: LOW QUALITY PROTEIN: F-box/LRR-repeat protein 20-like [Musca domestica]
105231324	2046	41.4	4.7	-3.1389	Down	0.911417	PREDICTED: Bactrocera dorsalis mini-chromosome maintenance complex-binding protein (LOC105231324), mRNA	K05700|1|2e-29|133|smm:Smp_170990|vinculin	-	-	-	gi|498970626|ref|XP_004526858.1|/0/PREDICTED: mini-chromosome maintenance complex-binding protein-like [Ceratitis capitata]
105227605	3642	25.62	4.86	-2.39824	Down	0.862088	PREDICTED: Bactrocera dorsalis spastin (LOC105227605), mRNA	K13254|1|0.0|919|dwi:Dwil_GK11148|spastin [EC:3.6.4.3]	GO:0005815//microtubule organizing center;GO:0016020//membrane	GO:0042623//ATPase activity, coupled;GO:0000166//nucleotide binding;GO:0015631//tubulin binding	GO:0007049//cell cycle;GO:0009207;GO:0007017//microtubule-based process;GO:0007275//multicellular organism development	gi|498997632|ref|XP_004533648.1|/0/PREDICTED: spastin-like isoform X1 [Ceratitis capitata]
105222190	308	9.185	26.09	1.50615	Up	0.80909	PREDICTED: Bactrocera dorsalis protein pangolin, isoforms A/H/I/S-like (LOC105222190), partial mRNA	K04491|1|6e-38|157|dgr:Dgri_GH23986|transcription factor 7-like 2	GO:0015630//microtubule cytoskeleton;GO:0043234//protein complex	GO:0003677//DNA binding;GO:0019899//enzyme binding	GO:0042127//regulation of cell proliferation;GO:0016055//Wnt signaling pathway;GO:0007365//periodic partitioning;GO:0006355//regulation of transcription, DNA-templated;GO:0001709//cell fate determination;GO:0007431//salivary gland development;GO:0002682//regulation of immune system process;GO:0007472//wing disc morphogenesis	gi|499007577|ref|XP_004536107.1|/5.18783e-51/PREDICTED: uncharacterized protein LOC101460344 [Ceratitis capitata]
105228412	754	48.525	22.06	-1.1373	Down	0.808837	PREDICTED: Bactrocera dorsalis uncharacterized LOC105228412 (LOC105228412), ncRNA	K09481|1|2e-21|104|mde:101887354|protein transport protein SEC61 subunit beta	GO:0071256	GO:0022892	GO:0006914//autophagy	gi|195429427|ref|XP_002062764.1|/1.10306e-20/GK19628 [Drosophila willistoni]
105221912	2469	50.595	2.305	-4.45616	Down	0.947087	PREDICTED: Bactrocera dorsalis protein claret segregational (LOC105221912), mRNA	K10405|1|0.0|825|mde:101891358|kinesin family member C1	GO:0005871//kinesin complex	GO:0003777//microtubule motor activity;GO:0042802//identical protein binding	GO:0000022//mitotic spindle elongation;GO:0045132//meiotic chromosome segregation;GO:0000212//meiotic spindle organization;GO:0051012//microtubule sliding;GO:0007143//female meiotic division;GO:0007067//mitotic nuclear division	gi|499010704|ref|XP_004536868.1|/0/PREDICTED: protein claret segregational-like [Ceratitis capitata]
105228070	2022	639.93	8.935	-6.1623	Down	0.996037	PREDICTED: Bactrocera dorsalis uncharacterized LOC105228070 (LOC105228070), mRNA	-	-	-	-	gi|499001578|ref|XP_004534627.1|/1.5466e-98/PREDICTED: uncharacterized protein LOC101462125 [Ceratitis capitata]
105232061	1151.65	2.03	19.41	3.25725	Up	0.863606	PREDICTED: Bactrocera dorsalis uncharacterized LOC105232061 (LOC105232061), transcript variant X2, mRNA	-	-	-	-	gi|195043045|ref|XP_001991542.1|/1.49639e-59/GH12013 [Drosophila grimshawi]
105222096	2266.96	72.29	6.095	-3.5681	Down	0.942407	PREDICTED: Bactrocera dorsalis nucleosomal histone kinase 1 (LOC105222096), transcript variant X2, mRNA	K08816|1|9e-164|579|mde:101896134|vaccinia related kinase [EC:2.7.11.1]	-	-	-	gi|498957554|ref|XP_004524170.1|/0/PREDICTED: nucleosomal histone kinase 1-like [Ceratitis capitata]
105226300	2912.6	32.675	12.86	-1.3453	Down	0.81124	PREDICTED: Bactrocera dorsalis golgin subfamily A member 1 (LOC105226300), transcript variant X3, mRNA	K16731|1|2e-179|632|mde:101894729|golgin subfamily A member 1	GO:0044427;GO:0044444//cytoplasmic part;GO:0015630//microtubule cytoskeleton;GO:0044427;GO:0044444//cytoplasmic part;GO:0015630//microtubule cytoskeleton;GO:0044427;GO:0044444//cytoplasmic part;GO:0015630//microtubule cytoskeleton	-	GO:0022402//cell cycle process;GO:0022402//cell cycle process;GO:0022402//cell cycle process	gi|498982673|ref|XP_004529923.1|/0/PREDICTED: golgin subfamily A member 1-like isoform X2 [Ceratitis capitata]
105229936	2078	48.05	7.8	-2.62299	Down	0.905852	PREDICTED: Bactrocera dorsalis uncharacterized LOC105229936 (LOC105229936), transcript variant X2, mRNA	-	-	-	-	gi|499013693|ref|XP_004537599.1|/4.95951e-92/PREDICTED: uncharacterized protein LOC101448373 isoform X2 [Ceratitis capitata]
105222948	700	43.015	138.9	1.69113	Up	0.898432	PREDICTED: Bactrocera dorsalis general odorant-binding protein 28a-like (LOC105222948), mRNA	-	-	GO:0005549//odorant binding	-	gi|498962488|ref|XP_004525016.1|/2.79909e-65/PREDICTED: pheromone-binding protein-related protein 5-like [Ceratitis capitata]
105233882	1570	0.01	31.935	11.6409	Up	0.944473	PREDICTED: Bactrocera dorsalis larval cuticle protein LCP-30 (LOC105233882), mRNA	-	-	-	-	gi|498937151|ref|XP_004520583.1|/1.43568e-37/PREDICTED: larval cuticle protein LCP-30-like [Ceratitis capitata]
105234062	3967.29	93.395	489.125	2.38879	Up	0.940341	PREDICTED: Bactrocera dorsalis smoothelin-like protein 1 (LOC105234062), transcript variant X3, misc_RNA	K14721|1|2e-24|119|phu:Phum_PHUM540970|DNA-directed RNA polymerase III subunit RPC5	GO:0015630//microtubule cytoskeleton;GO:0015630//microtubule cytoskeleton;GO:0015630//microtubule cytoskeleton	GO:0008092//cytoskeletal protein binding;GO:0008092//cytoskeletal protein binding;GO:0008092//cytoskeletal protein binding	GO:0009888//tissue development;GO:0009888//tissue development;GO:0009888//tissue development	gi|557777751|ref|XP_005188509.1|/0/PREDICTED: titin-like [Musca domestica]
105223563	1886	31.105	8.13	-1.93582	Down	0.855806	PREDICTED: Bactrocera dorsalis nuclear pore complex protein Nup88 (LOC105223563), mRNA	K14318|1|0.0|704|mde:101900483|nuclear pore complex protein Nup88	GO:0005635//nuclear envelope	GO:0005488	GO:0060541//respiratory system development;GO:0006605//protein targeting;GO:0006959//humoral immune response;GO:0046823//negative regulation of nucleocytoplasmic transport;GO:0035146	gi|499008746|ref|XP_004536396.1|/0/PREDICTED: nuclear pore complex protein Nup88-like isoform X1 [Ceratitis capitata]
105228600	2085	25.89	3.375	-2.93944	Down	0.879248	PREDICTED: Bactrocera dorsalis CXXC-type zinc finger protein 1-like (LOC105228600), mRNA	K14960|1|0.0|810|mde:101893321|COMPASS component SPP1	-	GO:0046872//metal ion binding	-	gi|499009052|ref|XP_004536470.1|/0/PREDICTED: PHD finger and CXXC domain-containing protein CG17446-like [Ceratitis capitata]
105223115	2783	63.365	29.665	-1.09492	Down	0.813349	PREDICTED: Bactrocera dorsalis protein male-specific lethal-1 (LOC105223115), mRNA	K13163|1|1e-64|250|mde:101899914|male-specific lethal 1	GO:0032991//macromolecular complex;GO:0000803//sex chromosome	GO:0005488	GO:0007549//dosage compensation	gi|498988573|ref|XP_004531389.1|/0/PREDICTED: protein male-specific lethal-1-like [Ceratitis capitata]
105224941	3993.11	50.46	23.465	-1.10463	Down	0.803862	PREDICTED: Bactrocera dorsalis diphthine--ammonia ligase (LOC105224941), transcript variant X2, mRNA	K06927|1|0.0|1362|mde:101887741|diphthine-ammonia ligase [EC:6.3.1.14]	-	-	-	gi|499003374|ref|XP_004535073.1|/0/PREDICTED: diphthine--ammonia ligase-like isoform X1 [Ceratitis capitata]
105233130	1758	135.145	424.325	1.65066	Up	0.910363	PREDICTED: Bactrocera dorsalis NADH-ubiquinone oxidoreductase 49 kDa subunit (LOC105233130), mRNA	K03935|1|0.0|865|dwi:Dwil_GK13585|NADH dehydrogenase (ubiquinone) Fe-S protein 2 [EC:1.6.5.3 1.6.99.3]	-	GO:0016491//oxidoreductase activity;GO:0000166//nucleotide binding;GO:0048037//cofactor binding	GO:0006091//generation of precursor metabolites and energy	gi|498998658|ref|XP_004533902.1|/0/PREDICTED: NADH dehydrogenase [ubiquinone] iron-sulfur protein 2, mitochondrial-like [Ceratitis capitata]
105223844	2220	46.11	9.94	-2.21376	Down	0.889198	PREDICTED: Bactrocera dorsalis sterol O-acyltransferase 1 (LOC105223844), mRNA	K00637|1|1e-178|629|dpe:Dper_GL12471|sterol O-acyltransferase [EC:2.3.1.26]	-	GO:0016740//transferase activity	-	gi|498949298|ref|XP_004522831.1|/0/PREDICTED: sterol O-acyltransferase 1-like [Ceratitis capitata]
105227741	2990	39.845	86.18	1.11295	Up	0.827979	PREDICTED: Bactrocera dorsalis alpha-N-acetylgalactosaminidase (LOC105227741), mRNA	K01189|1|0.0|689|mde:101892706|alpha-galactosidase [EC:3.2.1.22]	-	GO:0016798//hydrolase activity, acting on glycosyl bonds;GO:0043167//ion binding	GO:0044238//primary metabolic process	gi|498996976|ref|XP_004533488.1|/0/PREDICTED: alpha-N-acetylgalactosaminidase-like [Ceratitis capitata]
105227442	2315	27.985	109.075	1.96259	Up	0.906653	PREDICTED: Bactrocera dorsalis mucin-2-like (LOC105227442), mRNA	K01183|1|1e-07|61.2|mde:101894465|chitinase [EC:3.2.1.14];K01873|4|7e-07|58.5|tca:662504|valyl-tRNA synthetase [EC:6.1.1.9]	-	-	-	gi|498929414|ref|XP_004518644.1|/3.58191e-54/PREDICTED: cell surface glycoprotein 1-like [Ceratitis capitata]
105224202	2394.05	5.39	66.055	3.61531	Up	0.940889	PREDICTED: Bactrocera dorsalis basic proline-rich protein-like (LOC105224202), transcript variant X2, mRNA	-	-	-	-	gi|498961376|ref|XP_004524795.1|/1.3755e-16/PREDICTED: basic proline-rich protein-like [Ceratitis capitata]
105231988	1389.11	8.545	28.595	1.74261	Up	0.837044	PREDICTED: Bactrocera dorsalis clathrin coat assembly protein AP180 (LOC105231988), transcript variant X8, misc_RNA	-	-	-	-	gi|498937241|ref|XP_004520601.1|/1.29388e-21/PREDICTED: ubiquitin carboxyl-terminal hydrolase 36-like isoform X1 [Ceratitis capitata]
105228516	2131	13.82	54.635	1.98307	Up	0.886921	PREDICTED: Bactrocera dorsalis cryptochrome-1 (LOC105228516), mRNA	K02295|1|0.0|870|mde:101889464|cryptochrome	GO:0032991//macromolecular complex;GO:0005635//nuclear envelope	GO:0004930//G-protein coupled receptor activity;GO:0016830//carbon-carbon lyase activity;GO:0050662//coenzyme binding;GO:0042302//structural constituent of cuticle;GO:0009881//photoreceptor activity	GO:0007626//locomotory behavior;GO:0007602//phototransduction;GO:0006355//regulation of transcription, DNA-templated;GO:0009629//response to gravity;GO:0006259//DNA metabolic process;GO:0009648//photoperiodism;GO:0050962//detection of light stimulus involved in sensory perception;GO:0006606//protein import into nucleus;GO:0007623//circadian rhythm	gi|51944883|gb|AAU14170.1|/0/cryptochrome [Bactrocera tryoni]
105233631	890	7.99	50.62	2.66344	Up	0.909352	PREDICTED: Bactrocera dorsalis lectizyme (LOC105233631), mRNA	K09640|1|3e-39|164|hst:105191535|transmembrane protease, serine 9 [EC:3.4.21.-]	-	GO:0070011//peptidase activity, acting on L-amino acid peptides	GO:0019538//protein metabolic process	gi|499008156|ref|XP_004536249.1|/3.16963e-103/PREDICTED: lectizyme-like [Ceratitis capitata]
105227347	2642	74.49	1.12	-6.05548	Down	0.972004	PREDICTED: Bactrocera dorsalis serine/threonine-protein kinase polo (LOC105227347), mRNA	K06631|1|0.0|1037|mde:101895764|polo-like kinase 1 [EC:2.7.11.21]	GO:0005815//microtubule organizing center;GO:0000777//condensed chromosome kinetochore;GO:0005819//spindle;GO:0012505//endomembrane system	GO:0004672//protein kinase activity;GO:0032559	GO:0033036;GO:0006909//phagocytosis;GO:0007097//nuclear migration;GO:0000741//karyogamy;GO:0007135//meiosis II;GO:0007405//neuroblast proliferation;GO:0007056//spindle assembly involved in female meiosis;GO:0006464//cellular protein modification process;GO:0007140//male meiosis;GO:0000087//mitotic M phase	gi|498945662|ref|XP_004522247.1|/0/PREDICTED: serine/threonine-protein kinase polo-like [Ceratitis capitata]
105233199	4548	85.26	3.945	-4.43377	Down	0.960874	PREDICTED: Bactrocera dorsalis aminopeptidase N-like (LOC105233199), mRNA	K11140|1|6e-104|382|hst:105180899|aminopeptidase N [EC:3.4.11.2]	-	-	-	gi|498950780|ref|XP_004523071.1|/0/PREDICTED: aminopeptidase N-like [Ceratitis capitata]
105229494	8311	39.895	87.845	1.13875	Up	0.833755	PREDICTED: Bactrocera dorsalis uncharacterized LOC105229494 (LOC105229494), mRNA	K16537|1|9e-38|163|aag:AaeL_AAEL009976|pericentriolar material 1 protein	-	-	-	gi|498947215|ref|XP_004522496.1|/0/PREDICTED: uncharacterized protein LOC101456504 [Ceratitis capitata]
105230872	677	235.57	89.41	-1.39765	Down	0.884012	PREDICTED: Bactrocera dorsalis nucleoside diphosphate kinase (LOC105230872), mRNA	K00940|1|5e-87|322|dya:Dyak_GE23305|nucleoside-diphosphate kinase [EC:2.7.4.6]	GO:0005874//microtubule	GO:0016776//phosphotransferase activity, phosphate group as acceptor;GO:0046872//metal ion binding;GO:0032559	GO:0009209;GO:0006796//phosphate-containing compound metabolic process;GO:0009206;GO:0009132//nucleoside diphosphate metabolic process	gi|498926598|ref|XP_004517938.1|/1.23851e-99/PREDICTED: nucleoside diphosphate kinase-like [Ceratitis capitata]
105224512	1728	54.24	16.875	-1.68447	Down	0.871153	PREDICTED: Bactrocera dorsalis aldehyde dehydrogenase X, mitochondrial-like (LOC105224512), mRNA	K00128|1|0.0|731|dpe:Dper_GL23630|aldehyde dehydrogenase (NAD+) [EC:1.2.1.3]	-	GO:0003824//catalytic activity	GO:0008152//metabolic process	gi|498958155|ref|XP_004524268.1|/0/PREDICTED: aldehyde dehydrogenase X, mitochondrial-like [Ceratitis capitata]
105232920	3939	30.585	10.195	-1.58496	Down	0.831014	PREDICTED: Bactrocera dorsalis uncharacterized LOC105232920 (LOC105232920), partial mRNA	-	-	-	-	gi|498948791|ref|XP_004522751.1|/0/PREDICTED: uncharacterized protein LOC101454732 [Ceratitis capitata]
105233360	1876	114.805	27.04	-2.08602	Down	0.912851	PREDICTED: Bactrocera dorsalis nucleolar protein 58 (LOC105233360), mRNA	K14565|1|0.0|760|mde:101895087|nucleolar protein 58	-	-	-	gi|498957821|ref|XP_004524214.1|/0/PREDICTED: nucleolar protein 58-like [Ceratitis capitata]
105233024	616	71.58	31.46	-1.18604	Down	0.835947	PREDICTED: Bactrocera dorsalis probable small nuclear ribonucleoprotein Sm D1 (LOC105233024), mRNA	K11087|1|1e-37|157|dmo:Dmoj_GI12268|small nuclear ribonucleoprotein D1	GO:0005681//spliceosomal complex	GO:0005488	GO:0000377	gi|499014029|ref|XP_004537683.1|/1.4203e-37/PREDICTED: probable small nuclear ribonucleoprotein Sm D1-like [Ceratitis capitata]
105225424	8848	24.79	77.49	1.64425	Up	0.882579	PREDICTED: Bactrocera dorsalis uncharacterized LOC105225424 (LOC105225424), mRNA	K09291|1|6e-103|379|dpe:Dper_GL17207|nucleoprotein TPR;K19326|2|1e-62|246|phu:Phum_PHUM347100|nesprin-1	-	-	-	gi|498968893|ref|XP_004526427.1|/0/PREDICTED: titin-like isoform X1 [Ceratitis capitata]
105224005	1895.4	1.75	14.6	3.06054	Up	0.825955	PREDICTED: Bactrocera dorsalis uncharacterized LOC105224005 (LOC105224005), transcript variant X3, mRNA	-	-	-	-	gi|498946866|ref|XP_004522439.1|/5.39357e-60/PREDICTED: serine/threonine-protein kinase SKY1-like [Ceratitis capitata]
105226095	2535	184.25	0.955	-7.59195	Down	0.990514	PREDICTED: Bactrocera dorsalis segmentation protein fushi tarazu (LOC105226095), mRNA	K09311|1|4e-61|238|mde:101899761|Antp family, other	-	-	-	gi|498958633|ref|XP_004524345.1|/4.65753e-111/PREDICTED: segmentation protein fushi tarazu-like [Ceratitis capitata]
105226161	778	18.675	56.7	1.60224	Up	0.867906	PREDICTED: Bactrocera dorsalis iron-sulfur cluster assembly 1 homolog, mitochondrial (LOC105226161), mRNA	K13628|1|2e-59|231|mde:101897302|iron-sulfur cluster assembly protein	-	GO:0051540	GO:0031163	gi|498931721|ref|XP_004519215.1|/1.24597e-62/PREDICTED: iron-sulfur cluster assembly 1 homolog, mitochondrial-like [Ceratitis capitata]
105225019	4630	1.525	14.16	3.21494	Up	0.826925	PREDICTED: Bactrocera dorsalis FCH and double SH3 domains protein 2 (LOC105225019), mRNA	K12470|1|9e-15|85.9|api:100163454|SH3 domain-containing kinase-binding protein 1;K07365|2|8e-14|82.8|aqu:100641856|NCK adaptor protein;K07196|3|1e-13|82.0|cmk:103187576|thyroid hormone receptor interactor 10	-	-	GO:0008582//regulation of synaptic growth at neuromuscular junction	gi|498965554|ref|XP_004525609.1|/0/PREDICTED: FCH and double SH3 domains protein 2-like [Ceratitis capitata]
105224317	1093.17	102.015	44.785	-1.18769	Down	0.847837	PREDICTED: Bactrocera dorsalis regucalcin-like (LOC105224317), transcript variant X2, mRNA	K00873|1|1e-104|382|dya:Dyak_GE26429|pyruvate kinase [EC:2.7.1.40];K01053|2|4e-59|230|nvi:100113493|gluconolactonase [EC:3.1.1.17]	-	-	-	gi|498981093|ref|XP_004529521.1|/1.2562e-158/PREDICTED: regucalcin-like isoform X2 [Ceratitis capitata]
105233424	884	14.58	53.32	1.87069	Up	0.882199	PREDICTED: Bactrocera dorsalis uncharacterized LOC105233424 (LOC105233424), mRNA	-	-	-	-	gi|498964976|ref|XP_004525499.1|/2.34252e-66/PREDICTED: uncharacterized protein LOC101462449 [Ceratitis capitata]
105224939	2598.47	557.355	263.81	-1.0791	Down	0.852306	PREDICTED: Bactrocera dorsalis heat shock 70 kDa protein cognate 3 (LOC105224939), transcript variant X2, mRNA	K09490|1|0.0|1100|dya:Dyak_GE17597|heat shock 70kDa protein 5	GO:0043231//intracellular membrane-bounded organelle;GO:0044444//cytoplasmic part;GO:0015630//microtubule cytoskeleton;GO:0043231//intracellular membrane-bounded organelle;GO:0044444//cytoplasmic part;GO:0015630//microtubule cytoskeleton	GO:0017111//nucleoside-triphosphatase activity;GO:0032559;GO:0017111//nucleoside-triphosphatase activity;GO:0032559	GO:0035194//posttranscriptional gene silencing by RNA;GO:0006950//response to stress;GO:0007610//behavior;GO:0035194//posttranscriptional gene silencing by RNA;GO:0006950//response to stress;GO:0007610//behavior	gi|499003386|ref|XP_004535076.1|/0/PREDICTED: heat shock 70 kDa protein cognate 3-like isoform X1 [Ceratitis capitata]
105224437	1867.37	24.53	5.88	-2.06066	Down	0.842651	PREDICTED: Bactrocera dorsalis uncharacterized LOC105224437 (LOC105224437), transcript variant X5, mRNA	-	-	-	-	gi|498966028|ref|XP_004525709.1|/1.14978e-129/PREDICTED: uncharacterized protein LOC101450661 [Ceratitis capitata]
105223317	2265.8	145.65	48.37	-1.59032	Down	0.893878	PREDICTED: Bactrocera dorsalis microtubule-associated protein Jupiter (LOC105223317), transcript variant X14, mRNA	-	GO:0043231//intracellular membrane-bounded organelle;GO:0015630//microtubule cytoskeleton;GO:0044444//cytoplasmic part;GO:0043231//intracellular membrane-bounded organelle;GO:0015630//microtubule cytoskeleton;GO:0044444//cytoplasmic part;GO:0043231//intracellular membrane-bounded organelle;GO:0015630//microtubule cytoskeleton;GO:0044444//cytoplasmic part;GO:0043231//intracellular membrane-bounded…	GO:0015631//tubulin binding;GO:0005198//structural molecule activity;GO:0015631//tubulin binding;GO:0005198//structural molecule activity;GO:0015631//tubulin binding;GO:0005198//structural molecule activity;GO:0015631//tubulin binding;GO:0005198//structural molecule activity;GO:0015631//tubulin binding;GO:0015631//tubulin binding;GO:0005198//structural molecule activity;GO:0015631//tubulin bindin…	GO:0031112;GO:0031112;GO:0031112;GO:0031112;GO:0031112;GO:0031112;GO:0031112;GO:0031112	gi|498933361|ref|XP_004519617.1|/7.98584e-80/PREDICTED: microtubule-associated protein Jupiter-like isoform X4 [Ceratitis capitata]
105221907	6761	34.065	8.815	-1.95026	Down	0.862678	PREDICTED: Bactrocera dorsalis uncharacterized LOC105221907 (LOC105221907), mRNA	K18405|1|0.0|863|mde:101894940|tudor domain-containing protein 1/4/6/7	-	-	-	gi|499010784|ref|XP_004536888.1|/0/PREDICTED: uncharacterized protein LOC101453846 [Ceratitis capitata]
105234279	6468.26	15.17	117.515	2.95355	Up	0.937474	PREDICTED: Bactrocera dorsalis myosin-11 (LOC105234279), transcript variant X7, mRNA	K17785|1|1e-106|391|nvi:100118032|mitofilin	-	-	-	gi|498941010|ref|XP_004521497.1|/0/PREDICTED: myosin-2 heavy chain-like isoform X1 [Ceratitis capitata]
105234136	1255	453.8	1.865	-7.92674	Down	0.997555	PREDICTED: Bactrocera dorsalis uncharacterized LOC105234136 (LOC105234136), mRNA	-	-	-	-	-
105230636	2565.72	11.875	48.91	2.0422	Up	0.885952	PREDICTED: Bactrocera dorsalis uncharacterized LOC105230636 (LOC105230636), transcript variant X11, misc_RNA	-	-	-	-	gi|498948240|ref|XP_004522664.1|/0/PREDICTED: uncharacterized protein LOC101454669 isoform X1 [Ceratitis capitata]
105227634	875	83.865	210.98	1.33097	Up	0.875959	PREDICTED: Bactrocera dorsalis mitochondrial pyruvate carrier 1 (LOC105227634), mRNA	-	-	-	-	gi|498997815|ref|XP_004533694.1|/4.20645e-52/PREDICTED: mitochondrial pyruvate carrier 1-like [Ceratitis capitata]
105227858	1277	2.03	14.73	2.85921	Up	0.819799	PREDICTED: Bactrocera dorsalis myb-like protein M (LOC105227858), mRNA	-	-	-	-	gi|498929587|ref|XP_004518682.1|/1.5498e-52/PREDICTED: uncharacterized protein LOC101451300 [Ceratitis capitata]
105233521	1824.2	247.925	92.715	-1.41903	Down	0.887469	PREDICTED: Bactrocera dorsalis dnaJ protein homolog 1 (LOC105233521), transcript variant X2, mRNA	K09510|1|1e-148|529|mde:101897347|DnaJ homolog subfamily B member 4	-	GO:0005515//protein binding;GO:0005515//protein binding	GO:0044267//cellular protein metabolic process;GO:0044267//cellular protein metabolic process	gi|339716582|gb|AEJ88465.1|/0/heat shock protein 40 [Bactrocera dorsalis]
105224694	6254	35.15	93.31	1.40851	Up	0.868497	PREDICTED: Bactrocera dorsalis protein 4.1 homolog (LOC105224694), mRNA	K06107|1|0.0|1707|dvi:Dvir_GJ19773|erythrocyte membrane protein band 4.1	GO:0043296//apical junction complex;GO:0043232;GO:0044444//cytoplasmic part	GO:0008092//cytoskeletal protein binding	GO:0009954//proximal/distal pattern formation;GO:0007043//cell-cell junction assembly;GO:0006996//organelle organization;GO:0007525//somatic muscle development;GO:0040003//chitin-based cuticle development;GO:0006605//protein targeting;GO:0021782//glial cell development;GO:0001700//embryonic development via the syncytial blastoderm;GO:0035150//regulation of tube size;GO:0007431//salivary gland dev…	gi|498982387|ref|XP_004529848.1|/0/PREDICTED: protein 4.1 homolog isoform X1 [Ceratitis capitata]
105224974	1314.42	554.08	2053.32	1.8898	Up	0.925753	PREDICTED: Bactrocera dorsalis ADP,ATP carrier protein (LOC105224974), transcript variant X2, mRNA	K05863|1|2e-158|561|mde:101889408|solute carrier family 25 (mitochondrial adenine nucleotide translocator), member 4/5/6/31	GO:0031224//intrinsic component of membrane;GO:0019866//organelle inner membrane;GO:0044444//cytoplasmic part;GO:0031224//intrinsic component of membrane;GO:0019866//organelle inner membrane;GO:0044444//cytoplasmic part	-	GO:0016192//vesicle-mediated transport;GO:0015868//purine ribonucleotide transport;GO:0007416//synapse assembly;GO:0007267//cell-cell signaling;GO:0010259//multicellular organism aging;GO:0042391//regulation of membrane potential;GO:0009605//response to external stimulus;GO:0016192//vesicle-mediated transport;GO:0015868//purine ribonucleotide transport;GO:0007416//synapse assembly;GO:0007267//cel…	gi|499004016|ref|XP_004535229.1|/3.23884e-162/PREDICTED: ADP,ATP carrier protein-like isoform X1 [Ceratitis capitata]
105222563	1089	11.82	97.085	3.03802	Up	0.937179	PREDICTED: Bactrocera dorsalis synaptosomal-associated protein 25 (LOC105222563), mRNA	K18211|1|8e-111|402|dme:Dmel_CG40452|synaptosomal-associated protein 25	-	-	-	gi|498932832|ref|XP_004519481.1|/2.95644e-115/PREDICTED: synaptosomal-associated protein 25-like [Ceratitis capitata]
105224554	4991	55.78	21.775	-1.35708	Down	0.844464	PREDICTED: Bactrocera dorsalis ephrin type-B receptor 1-B (LOC105224554), mRNA	K05110|1|0.0|1747|mde:101897579|Eph receptor B1 [EC:2.7.10.1];K05463|1|0.0|1747|mde:101897579|ephrin-B	GO:0016021//integral component of membrane	GO:0004714//transmembrane receptor protein tyrosine kinase activity;GO:0032559	GO:0006464//cellular protein modification process;GO:0007167//enzyme linked receptor protein signaling pathway	gi|498930607|ref|XP_004518929.1|/0/PREDICTED: ephrin type-B receptor 2-like isoform X6 [Ceratitis capitata]
105232068	2703.1	24.86	92.99	1.90325	Up	0.901805	PREDICTED: Bactrocera dorsalis protein ROP (LOC105232068), transcript variant X5, misc_RNA	K15292|1|0.0|1049|dwi:Dwil_GK25120|syntaxin-binding protein 1	GO:0012505//endomembrane system;GO:0033267;GO:0044444//cytoplasmic part;GO:0012505//endomembrane system;GO:0033267;GO:0044444//cytoplasmic part;GO:0012505//endomembrane system;GO:0033267;GO:0044444//cytoplasmic part;GO:0012505//endomembrane system;GO:0033267;GO:0044444//cytoplasmic part;GO:0012505//endomembrane system;GO:0033267;GO:0044444//cytoplasmic part;GO:0012505//endomembrane system;GO:0033…	GO:0000149//SNARE binding;GO:0000149//SNARE binding;GO:0000149//SNARE binding;GO:0000149//SNARE binding;GO:0000149//SNARE binding;GO:0000149//SNARE binding	GO:0044087;GO:0009314//response to radiation;GO:0016079//synaptic vesicle exocytosis;GO:0044087;GO:0009314//response to radiation;GO:0016079//synaptic vesicle exocytosis;GO:0044087;GO:0009314//response to radiation;GO:0016079//synaptic vesicle exocytosis;GO:0044087;GO:0009314//response to radiation;GO:0016079//synaptic vesicle exocytosis;GO:0044087;GO:0009314//response to radiation;GO:0016079//sy…	gi|498954197|ref|XP_004523625.1|/0/PREDICTED: protein ROP-like isoform X1 [Ceratitis capitata]
105231187	2978	30.65	7.66	-2.00047	Down	0.858799	PREDICTED: Bactrocera dorsalis bromodomain-containing protein 7 (LOC105231187), mRNA	K11723|1|0.0|895|mde:101898984|bromodomain-containing protein 7/9	-	-	-	gi|498942943|ref|XP_004521798.1|/0/PREDICTED: bromodomain-containing protein 7-like [Ceratitis capitata]
105223686	1265	31.91	2.36	-3.75715	Down	0.914116	PREDICTED: Bactrocera dorsalis aurora kinase B (LOC105223686), mRNA	K11479|1|1e-143|511|mde:101888236|aurora kinase B [EC:2.7.11.1]	GO:0015630//microtubule cytoskeleton;GO:0000775//chromosome, centromeric region;GO:0044430	GO:0004672//protein kinase activity;GO:0032559	GO:0006468//protein phosphorylation;GO:0000070//mitotic sister chromatid segregation	gi|498961221|ref|XP_004524767.1|/0/PREDICTED: aurora kinase B-like [Ceratitis capitata]
105231174	2947	79.855	29.33	-1.44501	Down	0.868201	PREDICTED: Bactrocera dorsalis sodium- and chloride-dependent neutral and basic amino acid transporter B(0+)-like (LOC105231174), mRNA	K05336|1|3e-149|531|mde:101891596|solute carrier family 6 (neurotransmitter transporter), invertebrate	-	-	-	gi|498942849|ref|XP_004521782.1|/0/PREDICTED: sodium- and chloride-dependent neutral and basic amino acid transporter B(0+)-like [Ceratitis capitata]
105225116	409	145.2	65.01	-1.15931	Down	0.848933	PREDICTED: Bactrocera dorsalis apolipoprotein D-like (LOC105225116), mRNA	K03098|1|7e-17|87.4|mde:101897456|apolipoprotein D and lipocalin family protein	-	-	-	gi|498988875|ref|XP_004531466.1|/1.71579e-25/PREDICTED: apolipoprotein D-like [Ceratitis capitata]
105227526	3521	80.97	18.33	-2.14318	Down	0.907412	PREDICTED: Bactrocera dorsalis serendipity locus protein H-1 (LOC105227526), mRNA	K09228|1|2e-45|187|chx:102187258|KRAB domain-containing zinc finger protein	-	-	-	gi|498986962|ref|XP_004530987.1|/0/PREDICTED: serendipity locus protein H-1-like [Ceratitis capitata]
105230207	1270	172.89	698.655	2.01473	Up	0.929294	PREDICTED: Bactrocera dorsalis putative uncharacterized protein DDB_G0290521 (LOC105230207), mRNA	-	-	GO:0005488	-	gi|499001362|ref|XP_004534573.1|/6.94716e-21/PREDICTED: mucin-2-like [Ceratitis capitata]
105228294	1122	35.11	5.015	-2.80756	Down	0.896787	PREDICTED: Bactrocera dorsalis thymidylate synthase (LOC105228294), mRNA	K00560|1|7e-134|479|dmo:Dmoj_GI10845|thymidylate synthase [EC:2.1.1.45]	GO:0044424	GO:0042083//5,10-methylenetetrahydrofolate-dependent methyltransferase activity	GO:0009177;GO:0006730//one-carbon metabolic process	gi|498956441|ref|XP_004523993.1|/3.97717e-155/PREDICTED: thymidylate synthase-like [Ceratitis capitata]
105230228	993.88	396.32	832.01	1.06994	Up	0.8518	PREDICTED: Bactrocera dorsalis eukaryotic translation initiation factor 1A, Y-chromosomal (LOC105230228), transcript variant X6, mRNA	K03236|1|2e-50|201|dvi:Dvir_GJ24550|translation initiation factor 1A	GO:0070993;GO:0070993	GO:0008135//translation factor activity, RNA binding;GO:0008135//translation factor activity, RNA binding	GO:0006909//phagocytosis;GO:0007052//mitotic spindle organization;GO:0007166//cell surface receptor signaling pathway;GO:0006412//translation;GO:0006909//phagocytosis;GO:0007052//mitotic spindle organization;GO:0007166//cell surface receptor signaling pathway;GO:0006412//translation	gi|499011256|ref|XP_004537005.1|/7.48185e-51/PREDICTED: eukaryotic translation initiation factor 1A, Y-chromosomal-like isoform X1 [Ceratitis capitata]
105231201	3360	29.145	7.565	-1.94584	Down	0.85121	PREDICTED: Bactrocera dorsalis uncharacterized LOC105231201 (LOC105231201), mRNA	K15559|1|4e-29|133|api:103309517|regulator of Ty1 transposition protein 103;K14695|2|3e-24|117|dre:560642|solute carrier family 30 (zinc transporter), member 8	-	-	-	gi|498943071|ref|XP_004521819.1|/0/PREDICTED: regulation of nuclear pre-mRNA domain-containing protein 2-like isoform X1 [Ceratitis capitata]
105227627	1273	26.875	8.435	-1.6718	Down	0.825871	PREDICTED: Bactrocera dorsalis cell division control protein 2 cognate (LOC105227627), mRNA	K02206|1|1e-145|518|mde:101895014|cyclin-dependent kinase 2 [EC:2.7.11.22]	GO:0015630//microtubule cytoskeleton	GO:0004674//protein serine/threonine kinase activity;GO:0032559	GO:0006464//cellular protein modification process;GO:0022402//cell cycle process	gi|498997724|ref|XP_004533671.1|/6.31023e-147/PREDICTED: cell division control protein 2 cognate-like [Ceratitis capitata]
105231259	4175	37.325	0.6	-5.95904	Down	0.947677	PREDICTED: Bactrocera dorsalis uncharacterized LOC105231259 (LOC105231259), mRNA	-	-	-	-	gi|498942928|ref|XP_004521795.1|/0/PREDICTED: uncharacterized protein LOC101459452 [Ceratitis capitata]
105232363	994	213.555	728.515	1.77035	Up	0.918838	PREDICTED: Bactrocera dorsalis cytochrome b-c1 complex subunit Rieske, mitochondrial (LOC105232363), mRNA	K00411|1|1e-103|378|mde:101889907|ubiquinol-cytochrome c reductase iron-sulfur subunit [EC:1.10.2.2]	GO:0043231//intracellular membrane-bounded organelle;GO:0044425;GO:0015630//microtubule cytoskeleton	GO:0043169//cation binding;GO:0016491//oxidoreductase activity;GO:0051536//iron-sulfur cluster binding;GO:0015078//hydrogen ion transmembrane transporter activity	GO:0051234//establishment of localization;GO:0022904//respiratory electron transport chain	gi|498988085|ref|XP_004531265.1|/2.64746e-120/PREDICTED: cytochrome b-c1 complex subunit Rieske, mitochondrial-like [Ceratitis capitata]
105230717	4774	9.045	61.905	2.77486	Up	0.917868	PREDICTED: Bactrocera dorsalis uncharacterized LOC105230717 (LOC105230717), mRNA	K10421|1|2e-08|64.7|gga:395784|CAP-Gly domain-containing linker protein 1;K08892|2|1e-07|62.4|tsp:Tsp_11837|fyn-related kinase [EC:2.7.10.2];K06070|3|3e-07|61.2|nve:NEMVE_v1g104852|protein kinase D [EC:2.7.11.13];K16740|4|3e-07|61.2|spu:100892609|jouberin	-	-	-	gi|482683196|ref|XP_004444319.1|/0/GA30479, isoform E [Drosophila pseudoobscura pseudoobscura]
105225822	1421	5	28.715	2.5218	Up	0.874062	PREDICTED: Bactrocera dorsalis myosin regulatory light chain LC-2, mantle muscle (LOC105225822), mRNA	K12757|1|4e-30|134|bmor:101741062|myosin regulatory light chain 12	-	GO:0046872//metal ion binding	-	gi|498951122|ref|XP_004523124.1|/1.0394e-108/PREDICTED: myosin regulatory light chain LC-2, mantle muscle-like isoform X2 [Ceratitis capitata]
105222124	2572	35.02	98.4	1.49048	Up	0.878067	PREDICTED: Bactrocera dorsalis transmembrane protease serine 4-like (LOC105222124), mRNA	K09640|1|2e-27|127|cfo:105256415|transmembrane protease, serine 9 [EC:3.4.21.-]	-	GO:0003824//catalytic activity	-	gi|498946941|ref|XP_004522451.1|/7.32622e-104/PREDICTED: uncharacterized protein LOC101448282 [Ceratitis capitata]
105227119	1877	92.93	18.43	-2.33409	Down	0.918585	PREDICTED: Bactrocera dorsalis histone deacetylase Rpd3 (LOC105227119), mRNA	K06067|1|0.0|865|mde:101901606|histone deacetylase 1/2 [EC:3.5.1.98]	GO:0005700//polytene chromosome;GO:0070822//Sin3-type complex;GO:0031519//PcG protein complex	GO:0003712//transcription cofactor activity;GO:0017136//NAD-dependent histone deacetylase activity;GO:0005488	GO:0009880//embryonic pattern specification;GO:0006476//protein deacetylation;GO:0016458//gene silencing;GO:0048812//neuron projection morphogenesis;GO:0006928//movement of cell or subcellular component;GO:0006355//regulation of transcription, DNA-templated;GO:0010259//multicellular organism aging;GO:0048513//animal organ development;GO:0022900//electron transport chain;GO:0007292//female gamete …	gi|498931174|ref|XP_004519082.1|/0/PREDICTED: histone deacetylase Rpd3-like [Ceratitis capitata]
105228319	774	0.32	20.935	6.0317	Up	0.913104	PREDICTED: Bactrocera dorsalis uncharacterized LOC105228319 (LOC105228319), mRNA	-	-	-	-	gi|498930166|ref|XP_004518806.1|/1.66256e-75/PREDICTED: uncharacterized protein LOC101457296 [Ceratitis capitata]
105229678	2426	196.505	555.07	1.4981	Up	0.901046	PREDICTED: Bactrocera dorsalis ATP synthase subunit alpha, mitochondrial (LOC105229678), mRNA	K02132|1|0.0|1032|dan:Dana_GF13537|F-type H+-transporting ATPase subunit alpha	GO:0033178//proton-transporting two-sector ATPase complex, catalytic domain;GO:0015630//microtubule cytoskeleton;GO:0005753//mitochondrial proton-transporting ATP synthase complex	GO:0019829//cation-transporting ATPase activity;GO:0015078//hydrogen ion transmembrane transporter activity;GO:0032559;GO:0015662//ATPase activity, coupled to transmembrane movement of ions, phosphorylative mechanism	GO:0006909//phagocytosis;GO:0015988//energy coupled proton transmembrane transport, against electrochemical gradient;GO:0015986//ATP synthesis coupled proton transport	gi|499013090|ref|XP_004537451.1|/0/PREDICTED: ATP synthase subunit alpha, mitochondrial-like [Ceratitis capitata]
105227746	1246	24.025	4.96	-2.27612	Down	0.85003	PREDICTED: Bactrocera dorsalis ribonuclease H2 subunit B (LOC105227746), mRNA	K10744|1|8e-81|303|dan:Dana_GF21810|ribonuclease H2 subunit B	-	-	-	gi|498996961|ref|XP_004533484.1|/8.80924e-138/PREDICTED: ribonuclease H2 subunit B-like [Ceratitis capitata]
105222453	2664	21.14	4.055	-2.3822	Down	0.843326	PREDICTED: Bactrocera dorsalis uncharacterized LOC105222453 (LOC105222453), mRNA	K13093|1|2e-20|103|dsi:Dsim_GD12119|HIV Tat-specific factor 1	-	-	-	gi|498955784|ref|XP_004523886.1|/0/PREDICTED: uncharacterized protein LOC101458800 [Ceratitis capitata]
105233069	1443	92.26	43.925	-1.07066	Down	0.823636	PREDICTED: Bactrocera dorsalis venom protease-like (LOC105233069), mRNA	K09640|1|5e-29|131|hst:105191168|transmembrane protease, serine 9 [EC:3.4.21.-]	-	GO:0016787//hydrolase activity	-	gi|498938626|ref|XP_004520965.1|/3.5276e-120/PREDICTED: proclotting enzyme-like [Ceratitis capitata]
105234081	698.24	9.72	27.665	1.50903	Up	0.815119	PREDICTED: Bactrocera dorsalis microsomal glutathione S-transferase 1 (LOC105234081), transcript variant X2, mRNA	K00799|1|2e-63|244|dmo:Dmoj_GI21688|glutathione S-transferase [EC:2.5.1.18]	-	-	-	gi|386306415|gb|AFJ05101.1|/8.24583e-95/microsomal glutathione-s-transferase [Bactrocera dorsalis]
105222581	1050	16.62	50.24	1.59592	Up	0.862847	PREDICTED: Bactrocera dorsalis general odorant-binding protein 57c (LOC105222581), mRNA	-	-	-	-	gi|498949456|ref|XP_004522856.1|/3.3494e-52/PREDICTED: general odorant-binding protein 57c-like [Ceratitis capitata]
105232421	4023	3.81	29.99	2.97662	Up	0.889451	PREDICTED: Bactrocera dorsalis voltage-dependent calcium channel subunit alpha-2/delta-3 (LOC105232421), mRNA	K05316|1|0.0|751|phu:Phum_PHUM308330|voltage-dependent calcium channel alpha-2/delta, invertebrate	GO:0044464	-	-	gi|499001046|ref|XP_004534497.1|/0/PREDICTED: voltage-dependent calcium channel subunit alpha-2/delta-3-like isoform X1 [Ceratitis capitata]
105232187	6215	29.61	3.685	-3.00635	Down	0.89274	PREDICTED: Bactrocera dorsalis uncharacterized LOC105232187 (LOC105232187), mRNA	K10147|1|0.0|694|mde:101893736|protein phosphatase 1D [EC:3.1.3.16]	-	GO:0004721//phosphoprotein phosphatase activity	-	gi|498985227|ref|XP_004530564.1|/0/PREDICTED: platelet binding protein GspB-like [Ceratitis capitata]
105229041	3749	161.695	2.56	-5.98099	Down	0.985707	PREDICTED: Bactrocera dorsalis homeobox protein 13 (LOC105229041), mRNA	-	-	-	-	gi|498964664|ref|XP_004525442.1|/0/PREDICTED: putative GPI-anchored protein PB15E9.01c-like [Ceratitis capitata]
105230697	1998.53	3.435	19.755	2.52384	Up	0.840374	PREDICTED: Bactrocera dorsalis sodium/potassium/calcium exchanger 6, mitochondrial (LOC105230697), transcript variant X6, mRNA	K13754|1|2e-85|318|aag:AaeL_AAEL000751|solute carrier family 24 (sodium/potassium/calcium exchanger), member 6	-	-	-	gi|499007083|ref|XP_004535982.1|/6.05989e-127/PREDICTED: uncharacterized protein LOC101451840 [Ceratitis capitata]
105233935	3095.56	35.675	11.135	-1.67981	Down	0.849397	PREDICTED: Bactrocera dorsalis 116 kDa U5 small nuclear ribonucleoprotein component (LOC105233935), transcript variant X2, mRNA	K12852|1|0.0|1819|mde:101901451|116 kDa U5 small nuclear ribonucleoprotein component	GO:0030532//small nuclear ribonucleoprotein complex;GO:0005681//spliceosomal complex;GO:0044444//cytoplasmic part;GO:0030532//small nuclear ribonucleoprotein complex;GO:0005681//spliceosomal complex;GO:0044444//cytoplasmic part	GO:0017111//nucleoside-triphosphatase activity;GO:0008135//translation factor activity, RNA binding;GO:0032561//guanyl ribonucleotide binding;GO:0017111//nucleoside-triphosphatase activity;GO:0008135//translation factor activity, RNA binding;GO:0032561//guanyl ribonucleotide binding	GO:0006412//translation;GO:0000377;GO:0009207;GO:0006412//translation;GO:0000377;GO:0009207	gi|498950708|ref|XP_004523060.1|/0/PREDICTED: 116 kDa U5 small nuclear ribonucleoprotein component-like [Ceratitis capitata]
105230953	1252	56.89	12.625	-2.17189	Down	0.897546	PREDICTED: Bactrocera dorsalis S-formylglutathione hydrolase (LOC105230953), mRNA	K01070|1|9e-122|439|dmo:Dmoj_GI10052|S-formylglutathione hydrolase [EC:3.1.2.12]	GO:0031410//cytoplasmic vesicle	GO:0016790//thiolester hydrolase activity	-	gi|499012421|ref|XP_004537288.1|/4.27139e-140/PREDICTED: S-formylglutathione hydrolase-like [Ceratitis capitata]
105233418	2335	42.155	17.725	-1.24992	Down	0.818787	PREDICTED: Bactrocera dorsalis UDP-glucose 6-dehydrogenase (LOC105233418), mRNA	K00012|1|0.0|909|mde:101894836|UDPglucose 6-dehydrogenase [EC:1.1.1.22]	-	GO:0016616//oxidoreductase activity, acting on the CH-OH group of donors, NAD or NADP as acceptor;GO:0000166//nucleotide binding	GO:0007635//chemosensory behavior;GO:0006024//glycosaminoglycan biosynthetic process;GO:0002118//aggressive behavior;GO:0007420//brain development;GO:0007169//transmembrane receptor protein tyrosine kinase signaling pathway;GO:0015012//heparan sulfate proteoglycan biosynthetic process;GO:0060446//branching involved in open tracheal system development;GO:0001707//mesoderm formation	gi|498965003|ref|XP_004525504.1|/0/PREDICTED: UDP-glucose 6-dehydrogenase-like [Ceratitis capitata]
105226854	2745.4	1.205	39.095	5.01988	Up	0.943208	PREDICTED: Bactrocera dorsalis probable serine/threonine-protein kinase nek3 (LOC105226854), transcript variant X3, mRNA	-	-	-	-	gi|498925388|ref|XP_004517654.1|/0/PREDICTED: probable serine/threonine-protein kinase nek3-like [Ceratitis capitata]
105225327	3627	185.22	5.75	-5.00953	Down	0.981491	PREDICTED: Bactrocera dorsalis insulin-like peptide receptor (LOC105225327), mRNA	K04527|1|3e-76|289|acs:100567954|insulin receptor [EC:2.7.10.1];K05087|5|9e-74|281|amj:102576524|insulin-like growth factor 1 receptor [EC:2.7.10.1]	-	-	-	gi|498972031|ref|XP_004527211.1|/0/PREDICTED: insulin receptor-like isoform X1 [Ceratitis capitata]
105229113	1339	299.93	125.62	-1.25556	Down	0.874399	PREDICTED: Bactrocera dorsalis peptidyl-prolyl cis-trans isomerase 5 (LOC105229113), mRNA	K03768|1|8e-95|349|dgr:Dgri_GH20332|peptidyl-prolyl cis-trans isomerase B (cyclophilin B) [EC:5.2.1.8]	GO:0044444//cytoplasmic part;GO:0015630//microtubule cytoskeleton	GO:0016859//cis-trans isomerase activity	GO:0044267//cellular protein metabolic process	gi|499005992|ref|XP_004535714.1|/4.04389e-99/PREDICTED: peptidyl-prolyl cis-trans isomerase 5-like [Ceratitis capitata]
105231975	1955	28.995	4.545	-2.67345	Down	0.880597	PREDICTED: Bactrocera dorsalis zinc finger protein 708-like (LOC105231975), mRNA	K09228|1|8e-84|313|mde:101887374|KRAB domain-containing zinc finger protein	-	-	-	gi|498936581|ref|XP_004520436.1|/0/PREDICTED: putative zinc finger protein 724-like [Ceratitis capitata]
105233310	13116.3	54.92	17.015	-1.69052	Down	0.872038	PREDICTED: Bactrocera dorsalis CREB-binding protein (LOC105233310), transcript variant X9, mRNA	K04498|1|0.0|1927|mde:101894311|E1A/CREB-binding protein [EC:2.3.1.48]	GO:0043231//intracellular membrane-bounded organelle;GO:0043234//protein complex;GO:0043231//intracellular membrane-bounded organelle;GO:0043234//protein complex;GO:0043231//intracellular membrane-bounded organelle;GO:0043234//protein complex;GO:0043231//intracellular membrane-bounded organelle;GO:0043234//protein complex;GO:0043231//intracellular membrane-bounded organelle;GO:0043234//protein co…	GO:0010484//H3 histone acetyltransferase activity;GO:0005515//protein binding;GO:0003713//transcription coactivator activity;GO:0010484//H3 histone acetyltransferase activity;GO:0005515//protein binding;GO:0003713//transcription coactivator activity;GO:0010484//H3 histone acetyltransferase activity;GO:0005515//protein binding;GO:0003713//transcription coactivator activity;GO:0010484//H3 histone a…	GO:0043967//histone H4 acetylation;GO:0007166//cell surface receptor signaling pathway;GO:0007626//locomotory behavior;GO:0006357//regulation of transcription from RNA polymerase II promoter;GO:0001752//compound eye photoreceptor fate commitment;GO:0007067//mitotic nuclear division;GO:0043966//histone H3 acetylation;GO:0001505//regulation of neurotransmitter levels;GO:0007623//circadian rhythm;GO…	gi|498941850|ref|XP_004521626.1|/0/PREDICTED: histone acetyltransferase p300-like [Ceratitis capitata]
105233561	1404	97.315	0.67	-7.18236	Down	0.979973	PREDICTED: Bactrocera dorsalis uncharacterized LOC105233561 (LOC105233561), mRNA	K18932|1|4e-34|148|hro:HELRODRAFT_169072|palmitoyltransferase [EC:2.3.1.225];K10352|2|3e-07|58.9|xla:399266|myosin heavy chain	-	-	-	gi|383844474|gb|AFH54163.1|/2.96233e-116/cytochrome P450, partial [Bactrocera dorsalis]
105233122	6383.15	5.74	46.055	3.00424	Up	0.914495	PREDICTED: Bactrocera dorsalis uncharacterized LOC105233122 (LOC105233122), transcript variant X7, mRNA	-	GO:0044464;GO:0044464;GO:0044464;GO:0044464;GO:0044464;GO:0044464;GO:0044464	-	GO:0007591//molting cycle, chitin-based cuticle;GO:0040003//chitin-based cuticle development;GO:0007591//molting cycle, chitin-based cuticle;GO:0040003//chitin-based cuticle development;GO:0007591//molting cycle, chitin-based cuticle;GO:0040003//chitin-based cuticle development;GO:0007591//molting cycle, chitin-based cuticle;GO:0040003//chitin-based cuticle development;GO:0007591//molting cycle, …	gi|498959217|ref|XP_004524440.1|/0/PREDICTED: uncharacterized protein LOC101450227 isoform X1 [Ceratitis capitata]
105225477	1518	31.79	67.65	1.08952	Up	0.815625	PREDICTED: Bactrocera dorsalis uncharacterized LOC105225477 (LOC105225477), mRNA	-	-	-	-	gi|344227164|gb|AEN03039.1|/0/juvenile hormone-inducible protein 26 [Bactrocera dorsalis]
105227487	2853.77	319.655	153.64	-1.05696	Down	0.844085	PREDICTED: Bactrocera dorsalis protein no-on-transient A-like (LOC105227487), transcript variant X4, mRNA	K13219|1|1e-148|529|mde:101900760|splicing factor, proline- and glutamine-rich	GO:0005681//spliceosomal complex;GO:0005681//spliceosomal complex;GO:0005681//spliceosomal complex	GO:0003727//single-stranded RNA binding;GO:0003727//single-stranded RNA binding;GO:0003727//single-stranded RNA binding;GO:0003676//nucleic acid binding	GO:0009416//response to light stimulus;GO:0000377;GO:0050953//sensory perception of light stimulus;GO:0008049//male courtship behavior;GO:0009416//response to light stimulus;GO:0000377;GO:0050953//sensory perception of light stimulus;GO:0008049//male courtship behavior;GO:0009416//response to light stimulus;GO:0000377;GO:0050953//sensory perception of light stimulus;GO:0008049//male courtship beh…	gi|498935144|ref|XP_004520068.1|/4.2584e-176/PREDICTED: protein no-on-transient A-like isoform X1 [Ceratitis capitata]
105223894	3355	7.165	23.185	1.69415	Up	0.812758	PREDICTED: Bactrocera dorsalis sperm motility kinase 1 (LOC105223894), mRNA	K16310|1|0.0|812|dpo:Dpse_GA18315|serine/threonine-protein kinase NIM1 [EC:2.7.11.1]	-	GO:0034062//RNA polymerase activity;GO:0003676//nucleic acid binding;GO:0004672//protein kinase activity;GO:0032559	GO:0006464//cellular protein modification process;GO:0010467//gene expression	gi|498987834|ref|XP_004531203.1|/0/PREDICTED: serine/threonine-protein kinase MARK1-like [Ceratitis capitata]
105223642	1563	4.415	29.61	2.7456	Up	0.883759	PREDICTED: Bactrocera dorsalis frequenin-1-like (LOC105223642), mRNA	K19695|1|4e-44|181|xtr:100170190|neurocalcin delta	GO:0030136//clathrin-coated vesicle	GO:0030250//guanylate cyclase activator activity;GO:0046872//metal ion binding	GO:0006810//transport;GO:0048741//skeletal muscle fiber development;GO:0050804//modulation of synaptic transmission	gi|498934972|ref|XP_004520021.1|/2.48601e-82/PREDICTED: frequenin-1-like isoform X1 [Ceratitis capitata]
105226313	716	2.52	24.89	3.30407	Up	0.886626	PREDICTED: Bactrocera dorsalis tetranectin-like protein (LOC105226313), mRNA	K06560|1|6e-11|69.7|crg:105340962|mannose receptor, C type;K17513|2|1e-10|68.6|amj:102567684|C-type lectin superfamily 17 member A	-	-	-	gi|498982757|ref|XP_004529944.1|/1.56355e-58/PREDICTED: macrophage mannose receptor 1-like [Ceratitis capitata]
105226582	1820.4	296.34	1648.9	2.47618	Up	0.944135	PREDICTED: Bactrocera dorsalis tropomyosin-2 (LOC105226582), transcript variant X22, mRNA	K10373|1|8e-112|406|dme:Dmel_CG4898|tropomyosin 1	GO:0005865//striated muscle thin filament;GO:0005865//striated muscle thin filament;GO:0005865//striated muscle thin filament;GO:0005865//striated muscle thin filament;GO:0005865//striated muscle thin filament;GO:0005865//striated muscle thin filament;GO:0005865//striated muscle thin filament;GO:0005865//striated muscle thin filament	GO:0008092//cytoskeletal protein binding;GO:0008092//cytoskeletal protein binding;GO:0008092//cytoskeletal protein binding;GO:0008092//cytoskeletal protein binding;GO:0008092//cytoskeletal protein binding;GO:0008092//cytoskeletal protein binding;GO:0008092//cytoskeletal protein binding;GO:0008092//cytoskeletal protein binding	GO:0030032//lamellipodium assembly;GO:0019094//pole plasm mRNA localization;GO:0003012//muscle system process;GO:0048812//neuron projection morphogenesis;GO:0030032//lamellipodium assembly;GO:0019094//pole plasm mRNA localization;GO:0003012//muscle system process;GO:0048812//neuron projection morphogenesis;GO:0030032//lamellipodium assembly;GO:0019094//pole plasm mRNA localization;GO:0003012//mus…	gi|498934011|ref|XP_004519784.1|/3.70456e-130/PREDICTED: calponin homology domain-containing protein DDB_G0272472-like isoform X19 [Ceratitis capitata]
105232472	8762	24.225	63.025	1.37943	Up	0.851505	PREDICTED: Bactrocera dorsalis uncharacterized LOC105232472 (LOC105232472), mRNA	-	-	-	-	gi|499000975|ref|XP_004534479.1|/0/PREDICTED: platelet binding protein GspB-like [Ceratitis capitata]
105229849	2773	117.92	1.91	-5.94809	Down	0.981238	PREDICTED: Bactrocera dorsalis M-phase inducer phosphatase (LOC105229849), mRNA	K16723|1|4e-144|514|dwi:Dwil_GK11032|M-phase inducer phosphatase [EC:3.1.3.48]	GO:0043231//intracellular membrane-bounded organelle;GO:0043232	GO:0004721//phosphoprotein phosphatase activity	GO:0000278//mitotic cell cycle;GO:0048731//system development;GO:0048598//embryonic morphogenesis;GO:0022403;GO:0007017//microtubule-based process;GO:0006464//cellular protein modification process	gi|498939309|ref|XP_004521156.1|/0/PREDICTED: M-phase inducer phosphatase-like isoform X1 [Ceratitis capitata]
105222720	1910.54	4.385	31.16	2.82905	Up	0.889957	PREDICTED: Bactrocera dorsalis putative fatty acyl-CoA reductase CG5065 (LOC105222720), transcript variant X3, mRNA	K13356|1|0.0|784|dwi:Dwil_GK10887|alcohol-forming fatty acyl-CoA reductase [EC:1.2.1.84]	-	GO:0016903//oxidoreductase activity, acting on the aldehyde or oxo group of donors;GO:0016903//oxidoreductase activity, acting on the aldehyde or oxo group of donors;GO:0016903//oxidoreductase activity, acting on the aldehyde or oxo group of donors	GO:0008152//metabolic process;GO:0008152//metabolic process;GO:0008152//metabolic process	gi|498926796|ref|XP_004517982.1|/0/PREDICTED: putative fatty acyl-CoA reductase CG5065-like isoform X1 [Ceratitis capitata]
105234228	6513	62.92	2.03	-4.95397	Down	0.960578	PREDICTED: Bactrocera dorsalis uncharacterized LOC105234228 (LOC105234228), mRNA	K02178|1|0.0|860|mde:101887526|checkpoint serine/threonine-protein kinase [EC:2.7.11.1]	GO:0000775//chromosome, centromeric region	-	GO:0045841//negative regulation of mitotic metaphase/anaphase transition;GO:0033301//cell cycle comprising mitosis without cytokinesis;GO:0033047//regulation of mitotic sister chromatid segregation;GO:0000236;GO:0007093//mitotic cell cycle checkpoint	gi|498962168|ref|XP_004524951.1|/0/PREDICTED: uncharacterized protein LOC101463054 isoform X1 [Ceratitis capitata]
105226352	2166.79	4.35	28.935	2.73373	Up	0.881567	PREDICTED: Bactrocera dorsalis carotenoid isomerooxygenase (LOC105226352), transcript variant X2, mRNA	K18048|1|0.0|965|mde:101891299|carotenoid isomerooxygenase [EC:1.13.11.65]	-	GO:0016859//cis-trans isomerase activity;GO:0016702//oxidoreductase activity, acting on single donors with incorporation of molecular oxygen, incorporation of two atoms of oxygen;GO:0016859//cis-trans isomerase activity;GO:0016702//oxidoreductase activity, acting on single donors with incorporation of molecular oxygen, incorporation of two atoms of oxygen	GO:0006776//vitamin A metabolic process;GO:0001523//retinoid metabolic process;GO:0007602//phototransduction;GO:0016116//carotenoid metabolic process;GO:0006726//eye pigment biosynthetic process;GO:0006776//vitamin A metabolic process;GO:0001523//retinoid metabolic process;GO:0007602//phototransduction;GO:0016116//carotenoid metabolic process;GO:0006726//eye pigment biosynthetic process	gi|499014679|ref|XP_004537842.1|/0/PREDICTED: retinoid isomerohydrolase-like [Ceratitis capitata]
105225163	826	34.57	6.745	-2.35763	Down	0.881482	PREDICTED: Bactrocera dorsalis trypsin alpha-3-like (LOC105225163), mRNA	K01312|1|3e-33|144|dmo:Dmoj_GI11961|trypsin [EC:3.4.21.4]	-	-	-	gi|498971120|ref|XP_004526983.1|/9.96656e-69/PREDICTED: trypsin alpha-4-like [Ceratitis capitata]
105231069	1227.63	30.665	7.43	-2.04516	Down	0.860907	PREDICTED: Bactrocera dorsalis deoxynucleoside kinase (LOC105231069), transcript variant X3, mRNA	K05961|1|1e-84|316|dpe:Dper_GL23445|deoxynucleoside kinase [EC:2.7.1.145]	GO:0043231//intracellular membrane-bounded organelle;GO:0043231//intracellular membrane-bounded organelle;GO:0043231//intracellular membrane-bounded organelle	GO:0032559;GO:0019136//deoxynucleoside kinase activity;GO:0032559;GO:0019136//deoxynucleoside kinase activity;GO:0032559;GO:0019136//deoxynucleoside kinase activity	GO:0006796//phosphate-containing compound metabolic process;GO:0009174;GO:0009132//nucleoside diphosphate metabolic process;GO:0006796//phosphate-containing compound metabolic process;GO:0009174;GO:0009132//nucleoside diphosphate metabolic process;GO:0006796//phosphate-containing compound metabolic process;GO:0009174;GO:0009132//nucleoside diphosphate metabolic process	gi|498939541|ref|XP_004521217.1|/4.03437e-129/PREDICTED: deoxynucleoside kinase-like [Ceratitis capitata]
105232535	3230	48.99	21.435	-1.19252	Down	0.819631	PREDICTED: Bactrocera dorsalis dynamin-1-like protein (LOC105232535), mRNA	K17065|1|0.0|1222|mde:101888875|dynamin 1-like protein [EC:3.6.5.5]	GO:0015630//microtubule cytoskeleton	GO:0017111//nucleoside-triphosphatase activity;GO:0032561//guanyl ribonucleotide binding	GO:0048311//mitochondrion distribution;GO:0009207;GO:0048488//synaptic vesicle endocytosis	gi|498987985|ref|XP_004531240.1|/0/PREDICTED: dynamin-1-like protein-like isoform X1 [Ceratitis capitata]
105224429	1646	27.8	66.36	1.25523	Up	0.842145	PREDICTED: Bactrocera dorsalis protein extra-macrochaetae (LOC105224429), mRNA	K17696|1|2e-48|196|dvi:Dvir_GJ12114|DNA-binding protein inhibitor ID, other	GO:0043231//intracellular membrane-bounded organelle	-	-	gi|498966004|ref|XP_004525703.1|/4.13874e-59/PREDICTED: protein extra-macrochaetae-like [Ceratitis capitata]
105225991	4714.58	33.845	10.455	-1.69475	Down	0.84653	PREDICTED: Bactrocera dorsalis jmjC domain-containing histone demethylation protein 1 (LOC105225991), transcript variant X2, mRNA	K10276|1|0.0|1779|mde:101894252|F-box and leucine-rich repeat protein 10/11 [EC:1.14.11.27]	-	GO:0003676//nucleic acid binding;GO:0046914//transition metal ion binding;GO:0003676//nucleic acid binding;GO:0046914//transition metal ion binding	-	gi|499011328|ref|XP_004537023.1|/0/PREDICTED: jmjC domain-containing histone demethylation protein 1-like isoform X1 [Ceratitis capitata]
105224870	1115	1.605	16.615	3.37184	Up	0.850662	PREDICTED: Bactrocera dorsalis uncharacterized LOC105224870 (LOC105224870), mRNA	-	-	-	-	gi|498966103|ref|XP_004525729.1|/6.05814e-55/PREDICTED: uncharacterized protein LOC101454677 [Ceratitis capitata]
105223108	1720	65.18	5.805	-3.48906	Down	0.93857	PREDICTED: Bactrocera dorsalis homocysteine S-methyltransferase 1 (LOC105223108), mRNA	K00547|1|2e-158|561|dsi:Dsim_GD21797|homocysteine S-methyltransferase [EC:2.1.1.10]	-	GO:0008172//S-methyltransferase activity	-	gi|498988596|ref|XP_004531395.1|/3.34559e-176/PREDICTED: homocysteine S-methyltransferase 1-like [Ceratitis capitata]
105227371	3253	47.655	0.96	-5.63345	Down	0.956194	PREDICTED: Bactrocera dorsalis DNA polymerase eta (LOC105227371), mRNA	K03509|1|0.0|762|dmo:Dmoj_GI11744|DNA polymerase eta [EC:2.7.7.7]	-	GO:0005488;GO:0034061//DNA polymerase activity	GO:0006301//postreplication repair	gi|498946714|ref|XP_004522414.1|/0/PREDICTED: DNA polymerase eta-like [Ceratitis capitata]
105222754	1267.51	53.18	13.605	-1.96675	Down	0.885403	PREDICTED: Bactrocera dorsalis nucleoporin NUP53 (LOC105222754), transcript variant X2, mRNA	K14313|1|7e-66|253|dvi:Dvir_GJ19275|nuclear pore complex protein Nup53	-	-	-	gi|499003464|ref|XP_004535092.1|/5.01565e-149/PREDICTED: nucleoporin NUP53-like [Ceratitis capitata]
105228246	746	46.075	21.38	-1.10772	Down	0.800025	PREDICTED: Bactrocera dorsalis malignant T-cell-amplified sequence 1 (LOC105228246), mRNA	K07575|1|1e-78|294|mde:101888201|PUA domain protein	-	GO:0003676//nucleic acid binding	-	gi|498971683|ref|XP_004527124.1|/1.16593e-83/PREDICTED: malignant T-cell-amplified sequence 1-like [Ceratitis capitata]
105222925	1643	28.995	10.545	-1.45925	Down	0.813812	PREDICTED: Bactrocera dorsalis uncharacterized LOC105222925 (LOC105222925), mRNA	K00850|1|2e-08|63.2|crg:105330927|6-phosphofructokinase 1 [EC:2.7.1.11]	-	GO:0048037//cofactor binding	GO:0008152//metabolic process	gi|498999710|ref|XP_004534165.1|/0/PREDICTED: uncharacterized protein LOC101460760 [Ceratitis capitata]
105227934	815	18.525	0.22	-6.39583	Down	0.902774	PREDICTED: Bactrocera dorsalis uncharacterized LOC105227934 (LOC105227934), transcript variant X2, mRNA	-	-	-	-	gi|198465590|ref|XP_001353690.2|/3.06473e-06/GA17773 [Drosophila pseudoobscura pseudoobscura]
105229798	798.7	11.67	59.105	2.34048	Up	0.905894	PREDICTED: Bactrocera dorsalis putative odorant-binding protein A10 (LOC105229798), transcript variant X2, mRNA	K15127|1|2e-21|104|nvi:100120782|transcriptional adapter 2-beta;K04352|2|4e-16|87.0|dan:Dana_GF20186|Ras GTPase-activating protein 1	-	GO:0005549//odorant binding;GO:0005549//odorant binding	-	gi|528746208|gb|AGS42236.1|/2.80662e-73/chemosensory protein [Bactrocera dorsalis]
105228786	4950	27.21	3.48	-2.96698	Down	0.882789	PREDICTED: Bactrocera dorsalis protein Star (LOC105228786), mRNA	K16310|1|5e-110|402|dmo:Dmoj_GI21985|serine/threonine-protein kinase NIM1 [EC:2.7.11.1]	GO:0043231//intracellular membrane-bounded organelle;GO:0031224//intrinsic component of membrane	-	GO:0009888//tissue development;GO:0001751//compound eye photoreceptor cell differentiation;GO:0030534//adult behavior;GO:0007389//pattern specification process;GO:0007173//epidermal growth factor receptor signaling pathway;GO:0001709//cell fate determination;GO:0007292//female gamete generation;GO:0000301//retrograde transport, vesicle recycling within Golgi;GO:0007445;GO:0046666//retinal cell pr…	gi|498943597|ref|XP_004521904.1|/0/PREDICTED: protein Star-like [Ceratitis capitata]
105231377	2158	125.725	25.915	-2.27841	Down	0.921073	PREDICTED: Bactrocera dorsalis ribosomal L1 domain-containing protein CG13096 (LOC105231377), mRNA	K14775|1|6e-115|417|mde:101891762|ribosome biogenesis protein UTP30;K14559|4|9e-105|383|dpo:Dpse_GA12044|U3 small nucleolar RNA-associated protein MPP10	-	-	-	gi|498959430|ref|XP_004524473.1|/0/PREDICTED: ribosomal L1 domain-containing protein CG13096-like [Ceratitis capitata]
105222672	1911	4.525	18.32	2.01743	Up	0.808669	PREDICTED: Bactrocera dorsalis D-beta-hydroxybutyrate dehydrogenase, mitochondrial (LOC105222672), mRNA	K00019|1|5e-48|194|cin:100176396|3-hydroxybutyrate dehydrogenase [EC:1.1.1.30]	-	GO:0003824//catalytic activity	-	gi|498982845|ref|XP_004529964.1|/0/PREDICTED: D-beta-hydroxybutyrate dehydrogenase, mitochondrial-like [Ceratitis capitata]
105228079	2556	23.96	8.045	-1.57446	Down	0.805338	PREDICTED: Bactrocera dorsalis glycerol kinase (LOC105228079), mRNA	K00864|1|0.0|908|mde:101900595|glycerol kinase [EC:2.7.1.30]	-	GO:0016301//kinase activity	GO:0006071//glycerol metabolic process;GO:0006796//phosphate-containing compound metabolic process	gi|499001630|ref|XP_004534640.1|/0/PREDICTED: glycerol kinase 2-like [Ceratitis capitata]
105226521	1706	36.5	6.9	-2.40323	Down	0.885446	PREDICTED: Bactrocera dorsalis DNA-directed RNA polymerase II subunit GRINL1A (LOC105226521), mRNA	-	-	-	-	gi|498956921|ref|XP_004524069.1|/1.54665e-149/PREDICTED: DNA-directed RNA polymerase II subunit GRINL1A-like isoform X1 [Ceratitis capitata]
105230964	2252	24.625	7.22	-1.77005	Down	0.825154	PREDICTED: Bactrocera dorsalis mediator of RNA polymerase II transcription subunit 17 (LOC105230964), mRNA	K15133|1|0.0|1127|mde:101899558|mediator of RNA polymerase II transcription subunit 17	GO:0043231//intracellular membrane-bounded organelle;GO:0043234//protein complex	GO:0003712//transcription cofactor activity;GO:0008134//transcription factor binding	GO:0007423//sensory organ development;GO:0006352//DNA-templated transcription, initiation;GO:0031572//G2 DNA damage checkpoint	gi|499012483|ref|XP_004537303.1|/0/PREDICTED: mediator of RNA polymerase II transcription subunit 17-like [Ceratitis capitata]
105224178	1532	39.565	0.83	-5.57497	Down	0.947846	PREDICTED: Bactrocera dorsalis uncharacterized LOC105224178 (LOC105224178), mRNA	-	-	-	-	gi|498946970|ref|XP_004522456.1|/2.49755e-79/PREDICTED: uncharacterized protein LOC101449151 [Ceratitis capitata]
105229647	6442	28.33	10.415	-1.44367	Down	0.809807	PREDICTED: Bactrocera dorsalis furin-like protease 1, isoform 1-CRR (LOC105229647), mRNA	K01349|1|0.0|1179|dmo:Dmoj_GI22559|furin [EC:3.4.21.75]	GO:0031228//intrinsic component of Golgi membrane	GO:0004175//endopeptidase activity	GO:0019538//protein metabolic process	gi|499012245|ref|XP_004537244.1|/0/PREDICTED: furin-like protease 1, isoforms 1/1-X/2-like [Ceratitis capitata]
105223666	2437	38.26	16.675	-1.19815	Down	0.805211	PREDICTED: Bactrocera dorsalis tenascin-like (LOC105223666), mRNA	K05719|1|6e-41|171|asn:102379949|integrin beta 1;K06252|1|6e-41|171|asn:102379949|tenascin;K06257|1|6e-41|171|asn:102379949|syndecan 1;K06493|1|6e-41|171|asn:102379949|integrin beta 3;K06550|1|6e-41|171|asn:102379949|L1 cell adhesion molecule;K06589|1|6e-41|171|asn:102379949|integrin beta 6;K06788|1|6e-41|171|asn:102379949|coxsackievirus and adenovirus receptor;K16338|1|6e-41|171|asn:102379949|sy…	-	-	-	gi|498987309|ref|XP_004531074.1|/0/PREDICTED: tenascin-like [Ceratitis capitata]
105229200	2213.41	6262.43	64.31	-6.60553	Down	0.998229	PREDICTED: Bactrocera dorsalis maltase 2-like (LOC105229200), transcript variant X2, mRNA	K01187|1|0.0|790|mde:101898798|alpha-glucosidase [EC:3.2.1.20]	-	GO:0004558//alpha-1,4-glucosidase activity;GO:0043167//ion binding;GO:0004558//alpha-1,4-glucosidase activity;GO:0043167//ion binding	GO:0044238//primary metabolic process;GO:0044238//primary metabolic process	gi|498983955|ref|XP_004530246.1|/0/PREDICTED: maltase 2-like [Ceratitis capitata]
105222463	839	3449.82	20.44	-7.39898	Down	0.999241	PREDICTED: Bactrocera dorsalis heat shock protein 23-like (LOC105222463), mRNA	K09542|1|6e-49|196|mde:101898164|crystallin, alpha B	-	-	-	gi|498955337|ref|XP_004523813.1|/1.13125e-75/PREDICTED: heat shock protein 23-like [Ceratitis capitata]
105229198	2669.57	123.985	60.325	-1.03934	Down	0.826334	PREDICTED: Bactrocera dorsalis homocysteine-responsive endoplasmic reticulum-resident ubiquitin-like domain member 2 protein (LOC105229198), transcript variant X2, mRNA	K14027|1|3e-14|83.6|lcm:102364304|homocysteine-responsive endoplasmic reticulum-resident ubiquitin-like domain member 1 protein	GO:0015630//microtubule cytoskeleton;GO:0015630//microtubule cytoskeleton	-	GO:0006984//ER-nucleus signaling pathway;GO:0006984//ER-nucleus signaling pathway	gi|498983939|ref|XP_004530242.1|/2.3668e-105/PREDICTED: homocysteine-responsive endoplasmic reticulum-resident ubiquitin-like domain member 2 protein-like isoform X1 [Ceratitis capitata]
105230014	1587	14.215	0.46	-4.94964	Down	0.863521	PREDICTED: Bactrocera dorsalis uncharacterized LOC105230014 (LOC105230014), ncRNA	-	-	-	-	-
105226779	1273	23.135	3.455	-2.74332	Down	0.864871	PREDICTED: Bactrocera dorsalis nucleoporin Nup43 (LOC105226779), mRNA	K14305|1|3e-140|500|mde:101889991|nuclear pore complex protein Nup43	-	-	-	gi|498940197|ref|XP_004521363.1|/2.44979e-175/PREDICTED: nucleoporin Nup43-like [Ceratitis capitata]
105229604	4559.53	64.525	29.135	-1.1471	Down	0.823425	PREDICTED: Bactrocera dorsalis FCH domain only protein 2 (LOC105229604), transcript variant X6, mRNA	K18618|1|5e-16|90.1|lcm:102363860|growth arrest-specific protein 7	-	-	-	gi|499012673|ref|XP_004537350.1|/0/PREDICTED: FCH domain only protein 2-like isoform X1 [Ceratitis capitata]
105222536	1174.01	153.16	55.625	-1.46123	Down	0.88456	PREDICTED: Bactrocera dorsalis zinc finger protein 706-like (LOC105222536), transcript variant X4, mRNA	-	-	-	-	gi|312285780|gb|ADQ64580.1|/2.43093e-24/hypothetical protein [Bactrocera oleae]
105228147	3387	5.03	21.885	2.12131	Up	0.833924	PREDICTED: Bactrocera dorsalis probable serine/threonine-protein kinase DDB_G0282963 (LOC105228147), mRNA	-	-	-	-	gi|499007577|ref|XP_004536107.1|/8.62955e-39/PREDICTED: uncharacterized protein LOC101460344 [Ceratitis capitata]
105233406	5343	139.22	19.855	-2.80979	Down	0.93916	PREDICTED: Bactrocera dorsalis macoilin-2 (LOC105233406), mRNA	K13191|1|8e-109|398|dsi:Dsim_GD25221|RNA-binding protein 16;K11499|2|6e-07|60.1|mze:101473863|centromere protein F	GO:0031224//intrinsic component of membrane	GO:0005488	-	gi|557771198|ref|XP_005185261.1|/5.82964e-125/PREDICTED: macoilin-2-like isoform X2 [Musca domestica]
105231801	2115	42.765	18.745	-1.18992	Down	0.811367	PREDICTED: Bactrocera dorsalis hepatoma-derived growth factor-related protein 2 (LOC105231801), mRNA	K16641|1|3e-14|83.2|fca:101082623|hepatoma-derived growth factor	-	-	-	gi|499000487|ref|XP_004534357.1|/0/PREDICTED: PC4 and SFRS1-interacting protein-like [Ceratitis capitata]
105222963	2431	11.485	0.19	-5.91761	Down	0.846108	PREDICTED: Bactrocera dorsalis dystrophin, isoform E (LOC105222963), transcript variant X2, mRNA	K10366|1|2e-10|70.5|tad:TRIADDRAFT_30356|dystrophin	-	-	-	gi|498962420|ref|XP_004525002.1|/0/PREDICTED: utrophin-like [Ceratitis capitata]
105230460	4773	32.77	13.04	-1.32943	Down	0.809596	PREDICTED: Bactrocera dorsalis tankyrase (LOC105230460), mRNA	K10799|1|0.0|2109|mde:101888752|tankyrase [EC:2.4.2.30]	-	GO:0016763//transferase activity, transferring pentosyl groups	GO:0007444//imaginal disc development;GO:0007423//sensory organ development;GO:0007010//cytoskeleton organization	gi|498927671|ref|XP_004518201.1|/0/PREDICTED: LOW QUALITY PROTEIN: tankyrase-1-like [Ceratitis capitata]
105224128	4318	26.04	123.12	2.24126	Up	0.919597	PREDICTED: Bactrocera dorsalis uncharacterized LOC105224128 (LOC105224128), mRNA	K10779|1|2e-08|65.1|ola:101162138|transcriptional regulator ATRX [EC:3.6.4.12];K11291|2|3e-08|64.3|ccw:104695239|nuclear autoantigenic sperm protein;K03243|3|5e-08|63.5|lcm:102361447|translation initiation factor 5B;K04574|4|3e-07|60.8|mze:101477809|neurofilament heavy polypeptide;K11294|5|4e-07|60.5|soc:105201751|nucleolin	-	-	-	gi|498935015|ref|XP_004520032.1|/0/PREDICTED: uncharacterized protein LOC101460772 isoform X1 [Ceratitis capitata]
105229252	628	35.765	12.99	-1.46115	Down	0.83152	PREDICTED: Bactrocera dorsalis putative oligosaccharyltransferase complex subunit CG9662 (LOC105229252), mRNA	-	-	-	-	gi|498984133|ref|XP_004530291.1|/9.96081e-79/PREDICTED: putative oligosaccharyltransferase complex subunit CG9662-like [Ceratitis capitata]
105229337	1784	45.11	8.37	-2.43015	Down	0.896113	PREDICTED: Bactrocera dorsalis putative E3 ubiquitin-protein ligase UBR7 (LOC105229337), mRNA	K11979|1|3e-155|550|mde:101890088|E3 ubiquitin-protein ligase UBR7 [EC:2.3.2.27]	-	-	-	gi|498969723|ref|XP_004526632.1|/0/PREDICTED: putative E3 ubiquitin-protein ligase UBR7-like [Ceratitis capitata]
105224007	1472	29.235	5.41	-2.434	Down	0.872671	PREDICTED: Bactrocera dorsalis uncharacterized LOC105224007 (LOC105224007), mRNA	-	-	-	-	gi|498944834|ref|XP_004522111.1|/1.00006e-69/PREDICTED: uncharacterized protein LOC101453793 [Ceratitis capitata]
105225003	2707	41.185	9.235	-2.15694	Down	0.88241	PREDICTED: Bactrocera dorsalis LIM domain-containing protein jub (LOC105225003), mRNA	K16682|1|0.0|729|dan:Dana_GF19089|LIM domain-containing protein	GO:0070161	GO:0005488	GO:0045927//positive regulation of growth	gi|499004181|ref|XP_004535270.1|/0/PREDICTED: LIM domain-containing protein jub-like [Ceratitis capitata]
105223442	2236	31.24	6.22	-2.32841	Down	0.875074	PREDICTED: Bactrocera dorsalis glutactin (LOC105223442), mRNA	K01063|1|2e-44|182|dpe:Dper_GL20599|juvenile-hormone esterase [EC:3.1.1.59]	GO:0005578//proteinaceous extracellular matrix	GO:0046872//metal ion binding	-	gi|498931233|ref|XP_004519095.1|/0/PREDICTED: glutactin-like [Ceratitis capitata]
105230511	764	71.59	9.23	-2.95536	Down	0.926343	PREDICTED: Bactrocera dorsalis uncharacterized LOC105230511 (LOC105230511), mRNA	-	-	-	-	-
105230892	1113	83.685	17.58	-2.25103	Down	0.912345	PREDICTED: Bactrocera dorsalis J domain-containing protein CG6693 (LOC105230892), mRNA	K09529|1|3e-77|290|dya:Dyak_GE24636|DnaJ homolog subfamily C member 9	-	GO:0005515//protein binding	GO:0044267//cellular protein metabolic process	gi|499005427|ref|XP_004535575.1|/4.43072e-98/PREDICTED: J domain-containing protein CG6693-like [Ceratitis capitata]
105228059	1249	104.435	47.3	-1.14269	Down	0.838899	PREDICTED: Bactrocera dorsalis COP9 signalosome complex subunit 7 (LOC105228059), mRNA	K12180|1|5e-94|347|dvi:Dvir_GJ21707|COP9 signalosome complex subunit 7	-	-	GO:0006412//translation	gi|499001538|ref|XP_004534617.1|/3.37212e-137/PREDICTED: COP9 signalosome complex subunit 7-like isoform X2 [Ceratitis capitata]
105222648	4746	49.67	4.975	-3.31961	Down	0.926174	PREDICTED: Bactrocera dorsalis homeobox protein prospero (LOC105222648), mRNA	K16727|1|4e-21|107|tca:657517|Rho guanine nucleotide exchange factor 10	-	-	-	gi|498966878|ref|XP_004525924.1|/0/PREDICTED: platelet binding protein GspB-like [Ceratitis capitata]
105232344	5126.5	9.645	32.58	1.75613	Up	0.84868	PREDICTED: Bactrocera dorsalis protein real-time (LOC105232344), transcript variant X3, mRNA	K16302|1|6e-38|162|tru:101066937|metal transporter CNNM;K17981|2|2e-34|150|fch:102055515|mitochondrial fission process protein 1;K19625|3|2e-06|58.5|fca:101084031|retinaldehyde-binding protein 1	GO:0031224//intrinsic component of membrane;GO:0043231//intracellular membrane-bounded organelle;GO:0031224//intrinsic component of membrane;GO:0043231//intracellular membrane-bounded organelle;GO:0031224//intrinsic component of membrane;GO:0043231//intracellular membrane-bounded organelle	-	GO:0051234//establishment of localization;GO:0051234//establishment of localization;GO:0051234//establishment of localization	gi|499000779|ref|XP_004534430.1|/0/PREDICTED: protein real-time-like isoform X1 [Ceratitis capitata]
105227091	579	3.725	39.135	3.39315	Up	0.916013	PREDICTED: Bactrocera dorsalis dromyosuppressin (LOC105227091), mRNA	-	-	GO:0005179//hormone activity	GO:0007186//G-protein coupled receptor signaling pathway;GO:0008016//regulation of heart contraction	gi|498927008|ref|XP_004518037.1|/1.1501e-40/PREDICTED: dromyosuppressin-like [Ceratitis capitata]
105231285	15656	4.685	33.39	2.8333	Up	0.894426	PREDICTED: Bactrocera dorsalis ankyrin-2 (LOC105231285), mRNA	K10380|1|0.0|2779|dvi:Dvir_GJ13827|ankyrin	GO:0045202//synapse;GO:0033267;GO:0016020//membrane	-	GO:0048741//skeletal muscle fiber development;GO:0007010//cytoskeleton organization;GO:0048588//developmental cell growth	gi|498986288|ref|XP_004530817.1|/0/PREDICTED: serine-rich adhesin for platelets-like isoform X1 [Ceratitis capitata]
105227061	2046	62.995	29.17	-1.11075	Down	0.815583	PREDICTED: Bactrocera dorsalis putative tricarboxylate transport protein, mitochondrial (LOC105227061), mRNA	K15100|1|3e-134|481|dpe:Dper_GL12264|solute carrier family 25 (mitochondrial citrate transporter), member 1	GO:0019866//organelle inner membrane;GO:0031224//intrinsic component of membrane;GO:0005739//mitochondrion	GO:0005215//transporter activity	GO:0006842//tricarboxylic acid transport;GO:0006839//mitochondrial transport	gi|498926926|ref|XP_004518015.1|/8.4605e-153/PREDICTED: putative tricarboxylate transport protein, mitochondrial-like [Ceratitis capitata]
105227143	1322	48.36	5.81	-3.0572	Down	0.917953	PREDICTED: Bactrocera dorsalis uncharacterized LOC105227143 (LOC105227143), mRNA	-	-	-	-	gi|498931084|ref|XP_004519053.1|/1.16412e-66/PREDICTED: uncharacterized protein LOC101452634 [Ceratitis capitata]
105225771	2687	45.07	19.935	-1.17686	Down	0.81259	PREDICTED: Bactrocera dorsalis ubiquitin carboxyl-terminal hydrolase calypso (LOC105225771), mRNA	K08588|1|2e-172|608|mde:101890123|ubiquitin carboxyl-terminal hydrolase BAP1 [EC:3.4.19.12]	GO:0031519//PcG protein complex;GO:0000785//chromatin	GO:0005488;GO:0016790//thiolester hydrolase activity;GO:0019783//ubiquitin-like protein-specific protease activity	GO:0016458//gene silencing;GO:0019941//modification-dependent protein catabolic process;GO:0035292//specification of segmental identity, trunk;GO:0035521	gi|498973383|ref|XP_004527548.1|/0/PREDICTED: ubiquitin carboxyl-terminal hydrolase calypso-like [Ceratitis capitata]
105231090	543	16.98	75.86	2.1595	Up	0.906063	PREDICTED: Bactrocera dorsalis metallothionein-1-like (LOC105231090), mRNA	-	-	-	-	-
105226053	1270	19.94	4.695	-2.08647	Down	0.822751	PREDICTED: Bactrocera dorsalis probable RNA methyltransferase CG1239 (LOC105226053), mRNA	K15190|1|2e-89|332|mde:101894332|7SK snRNA methylphosphate capping enzyme [EC:2.1.1.-]	-	GO:0008168//methyltransferase activity	GO:0044237//cellular metabolic process;GO:0044238//primary metabolic process	gi|498932967|ref|XP_004519514.1|/6.11098e-118/PREDICTED: probable RNA methyltransferase CG1239-like [Ceratitis capitata]
105225824	1665	53.165	382.725	2.84776	Up	0.950417	PREDICTED: Bactrocera dorsalis probable cytochrome P450 9f2 (LOC105225824), mRNA	K15003|1|0.0|641|mde:101898478|cytochrome P450, family 9 [EC:1.14.-.-]	GO:0044464	GO:0016491//oxidoreductase activity;GO:0005506//iron ion binding	-	gi|498951140|ref|XP_004523127.1|/0/PREDICTED: probable cytochrome P450 9f2-like [Ceratitis capitata]
105229411	5239.56	45.69	19.245	-1.24739	Down	0.823636	PREDICTED: Bactrocera dorsalis uncharacterized LOC105229411 (LOC105229411), transcript variant X4, mRNA	K17536|1|0.0|1292|mde:101893964|connector enhancer of kinase suppressor of Ras 2	GO:0016020//membrane;GO:0044424;GO:0016020//membrane;GO:0044424;GO:0016020//membrane;GO:0044424;GO:0016020//membrane;GO:0044424	GO:0005488;GO:0005488;GO:0005488;GO:0005488	GO:0001745//compound eye morphogenesis;GO:0007424//open tracheal system development;GO:0007264//small GTPase mediated signal transduction;GO:0001745//compound eye morphogenesis;GO:0007424//open tracheal system development;GO:0007264//small GTPase mediated signal transduction;GO:0001745//compound eye morphogenesis;GO:0007424//open tracheal system development;GO:0007264//small GTPase mediated signa…	gi|499012931|ref|XP_004537412.1|/0/PREDICTED: serine-rich adhesin for platelets-like [Ceratitis capitata]
105222585	843.1	24.93	78.045	1.64642	Up	0.883169	PREDICTED: Bactrocera dorsalis uncharacterized LOC105222585 (LOC105222585), transcript variant X3, mRNA	-	-	-	-	gi|498949481|ref|XP_004522860.1|/1.00976e-34/PREDICTED: uncharacterized protein LOC101456806 [Ceratitis capitata]
105229981	818	35.51	167.165	2.23498	Up	0.924699	PREDICTED: Bactrocera dorsalis apolipoprotein D-like (LOC105229981), mRNA	K03098|1|1e-43|178|mde:101890311|apolipoprotein D and lipocalin family protein	-	-	-	gi|499013431|ref|XP_004537535.1|/1.90281e-64/PREDICTED: apolipoprotein D-like [Ceratitis capitata]
105222450	3047.02	16.64	51.48	1.62936	Up	0.865377	PREDICTED: Bactrocera dorsalis trichohyalin (LOC105222450), transcript variant X2, mRNA	K13050|1|1e-08|64.7|bfo:BRAFLDRAFT_107715|proprotein convertase subtilisin/kexin type 9 [EC:3.4.21.-];K17495|2|7e-08|62.4|bfo:BRAFLDRAFT_118457|CUB and sushi domain-containing protein;K06516|4|7e-08|62.4|mmu:16643|killer cell lectin-like receptor subfamily D member 1;K10059|5|2e-07|60.8|crg:105329017|C-type lectin domain family 4 member E	-	-	GO:0009888//tissue development;GO:0009888//tissue development	gi|498955460|ref|XP_004523834.1|/1.03512e-144/PREDICTED: trichohyalin-like isoform X2 [Ceratitis capitata]
105228223	10159.1	2.19	13.655	2.64043	Up	0.802808	PREDICTED: Bactrocera dorsalis uncharacterized LOC105228223 (LOC105228223), transcript variant X2, mRNA	K17582|1|2e-08|65.9|nvi:100120806|antigen KI-67	-	-	-	gi|498930593|ref|XP_004518922.1|/0/PREDICTED: uncharacterized protein LOC101460892 [Ceratitis capitata]
105226849	3316.83	30.65	65.355	1.09241	Up	0.814318	PREDICTED: Bactrocera dorsalis uncharacterized LOC105226849 (LOC105226849), transcript variant X3, mRNA	K17338|1|2e-120|435|mde:101901225|receptor expression-enhancing protein 1/2/3/4	-	-	-	gi|498925378|ref|XP_004517649.1|/1.23901e-175/PREDICTED: uncharacterized protein LOC101453424 isoform X2 [Ceratitis capitata]
105227285	4122.15	46.275	7.16	-2.6922	Down	0.905641	PREDICTED: Bactrocera dorsalis uncharacterized LOC105227285 (LOC105227285), transcript variant X2, mRNA	-	-	-	-	gi|499006943|ref|XP_004535948.1|/0/PREDICTED: uncharacterized protein DDB_G0284459-like isoform X1 [Ceratitis capitata]
105226181	1913	15.65	0.415	-5.23691	Down	0.878194	PREDICTED: Bactrocera dorsalis uncharacterized LOC105226181 (LOC105226181), mRNA	-	-	-	-	gi|498931635|ref|XP_004519190.1|/4.0437e-101/PREDICTED: uncharacterized protein LOC101461131 [Ceratitis capitata]
105234202	782	306.88	0.15	-10.9985	Down	0.995952	PREDICTED: Bactrocera dorsalis uncharacterized protein PB18E9.04c-like (LOC105234202), partial mRNA	-	-	-	-	-
105229038	3166.28	16.395	76.49	2.22202	Up	0.90855	PREDICTED: Bactrocera dorsalis AAC-rich mRNA clone AAC11 protein (LOC105229038), transcript variant X4, mRNA	K09057|1|6e-106|388|dme:Dmel_CG17888|hepatic leukemia factor	GO:0043231//intracellular membrane-bounded organelle;GO:0043231//intracellular membrane-bounded organelle;GO:0043231//intracellular membrane-bounded organelle;GO:0043231//intracellular membrane-bounded organelle	GO:0042802//identical protein binding;GO:0001071//nucleic acid binding transcription factor activity;GO:0003677//DNA binding;GO:0042802//identical protein binding;GO:0001071//nucleic acid binding transcription factor activity;GO:0003677//DNA binding;GO:0042802//identical protein binding;GO:0001071//nucleic acid binding transcription factor activity;GO:0003677//DNA binding;GO:0042802//identical pr…	GO:0031667//response to nutrient levels;GO:0006261//DNA-dependent DNA replication;GO:0000087//mitotic M phase;GO:0048511//rhythmic process;GO:0006351//transcription, DNA-templated;GO:0031667//response to nutrient levels;GO:0006261//DNA-dependent DNA replication;GO:0000087//mitotic M phase;GO:0048511//rhythmic process;GO:0006351//transcription, DNA-templated;GO:0031667//response to nutrient levels…	gi|498964674|ref|XP_004525444.1|/2.54007e-101/PREDICTED: uncharacterized protein DDB_G0283357-like isoform X2 [Ceratitis capitata]
105224479	2667	23.555	5.2	-2.17945	Down	0.844042	PREDICTED: Bactrocera dorsalis NF-X1-type zinc finger protein NFXL1 (LOC105224479), mRNA	K15683|1|0.0|1164|mde:101887936|NF-X1-type zinc finger protein NFXL1	-	-	GO:0006351//transcription, DNA-templated	gi|498934510|ref|XP_004519894.1|/0/PREDICTED: NF-X1-type zinc finger protein NFXL1-like [Ceratitis capitata]
105230828	1392	54.33	123.68	1.18679	Up	0.852686	PREDICTED: Bactrocera dorsalis UDP-glucuronosyltransferase 2B13-like (LOC105230828), partial mRNA	K00699|1|0.0|650|dwi:Dwil_GK15553|glucuronosyltransferase [EC:2.4.1.17]	-	GO:0005506//iron ion binding;GO:0016209//antioxidant activity;GO:0016757//transferase activity, transferring glycosyl groups	GO:0008152//metabolic process;GO:0006950//response to stress	gi|498988307|ref|XP_004531320.1|/0/PREDICTED: UDP-glucuronosyltransferase 2B13-like isoform X1 [Ceratitis capitata]
105225297	1737	20.47	5.6	-1.87001	Down	0.812969	PREDICTED: Bactrocera dorsalis kelch domain-containing protein 4 (LOC105225297), mRNA	K12562|1|2e-15|86.7|nve:NEMVE_v1g246594|amphiphysin;K10317|4|2e-13|80.1|aga:AgaP_AGAP012367|F-box protein 42;K14966|5|2e-13|80.1|cmk:103176800|host cell factor	-	-	-	gi|498964826|ref|XP_004525475.1|/0/PREDICTED: kelch domain-containing protein 4-like [Ceratitis capitata]
105233590	1408	87.985	373.47	2.08566	Up	0.929168	PREDICTED: Bactrocera dorsalis sarcoplasmic calcium-binding protein, alpha-B and -A chains (LOC105233590), mRNA	K05202|1|1e-54|216|dvi:Dvir_GJ17530|glutamate receptor, ionotropic kainate 2	GO:0005783//endoplasmic reticulum	GO:0046872//metal ion binding	-	gi|498948988|ref|XP_004522782.1|/3.40769e-104/PREDICTED: sarcoplasmic calcium-binding protein, alpha-B and -A chains-like isoform X1 [Ceratitis capitata]
105233668	1990	25.21	91.93	1.86654	Up	0.900835	PREDICTED: Bactrocera dorsalis membrane-bound alkaline phosphatase (LOC105233668), mRNA	K01077|1|0.0|700|mde:101900343|alkaline phosphatase [EC:3.1.3.1]	-	GO:0016791//phosphatase activity	GO:0008152//metabolic process	gi|498998123|ref|XP_004533771.1|/0/PREDICTED: membrane-bound alkaline phosphatase-like [Ceratitis capitata]
105225398	7465	54.695	24.41	-1.16394	Down	0.818492	PREDICTED: Bactrocera dorsalis nucleoprotein TPR (LOC105225398), mRNA	K09291|1|0.0|2412|mde:101893098|nucleoprotein TPR	GO:0043231//intracellular membrane-bounded organelle;GO:0044430	-	GO:0007051//spindle organization	gi|498968885|ref|XP_004526425.1|/0/PREDICTED: nucleoprotein TPR-like [Ceratitis capitata]
105222802	2740.48	7.05	23.72	1.75041	Up	0.819504	PREDICTED: Bactrocera dorsalis uncharacterized LOC105222802 (LOC105222802), transcript variant X2, mRNA	K14798|1|3e-21|106|nle:100583982|protein LTV1;K00234|2|2e-10|70.5|cfo:105251968|succinate dehydrogenase (ubiquinone) flavoprotein subunit [EC:1.3.5.1]	-	-	-	gi|498985755|ref|XP_004530684.1|/1.61188e-139/PREDICTED: uncharacterized protein LOC101449949 isoform X1 [Ceratitis capitata]
105231098	1801	21.64	1.2	-4.17259	Down	0.896155	PREDICTED: Bactrocera dorsalis DNA polymerase alpha subunit B (LOC105231098), mRNA	K02321|1|0.0|640|mde:101894714|DNA polymerase alpha subunit B	-	GO:0003676//nucleic acid binding;GO:0034061//DNA polymerase activity	GO:0006259//DNA metabolic process	gi|498939646|ref|XP_004521246.1|/0/PREDICTED: DNA polymerase alpha subunit B-like [Ceratitis capitata]
105224910	1553	1.685	23.7	3.81407	Up	0.896787	PREDICTED: Bactrocera dorsalis brain acid soluble protein 1 homolog (LOC105224910), mRNA	-	-	-	-	gi|499004588|ref|XP_004535369.1|/2.65854e-44/PREDICTED: brain acid soluble protein 1 homolog [Ceratitis capitata]
105228001	5247	27.68	1.93	-3.84217	Down	0.907749	PREDICTED: Bactrocera dorsalis ATP-dependent DNA helicase Q4 (LOC105228001), mRNA	K10730|1|0.0|1533|dpo:Dpse_GA20388|ATP-dependent DNA helicase Q4 [EC:3.6.4.12]	-	GO:0046872//metal ion binding;GO:0003690//double-stranded DNA binding;GO:0042623//ATPase activity, coupled;GO:0003678//DNA helicase activity	GO:0031572//G2 DNA damage checkpoint;GO:0006277//DNA amplification;GO:0006275//regulation of DNA replication;GO:0008283//cell proliferation;GO:0009791//post-embryonic development;GO:0007292//female gamete generation;GO:0000086//G2/M transition of mitotic cell cycle;GO:0006281//DNA repair	gi|498955636|ref|XP_004523862.1|/0/PREDICTED: ATP-dependent DNA helicase Q4-like [Ceratitis capitata]
105233510	2725	18.065	2.75	-2.71569	Down	0.838772	PREDICTED: Bactrocera dorsalis E3 ubiquitin-protein ligase RFWD3 (LOC105233510), mRNA	K15691|1|5e-156|554|dmo:Dmoj_GI11932|E3 ubiquitin-protein ligase RFWD3 [EC:2.3.2.27]	-	-	-	gi|498935809|ref|XP_004520227.1|/0/PREDICTED: E3 ubiquitin-protein ligase RFWD3-like [Ceratitis capitata]
105234004	4772.58	2.08	18.485	3.1517	Up	0.854414	PREDICTED: Bactrocera dorsalis elastin (LOC105234004), transcript variant X4, mRNA	K14211|1|2e-29|134|xtr:779443|elastin	-	-	-	gi|498966478|ref|XP_004525823.1|/1.07762e-133/PREDICTED: fibroin heavy chain-like [Ceratitis capitata]
105228669	2858	129.14	357.445	1.46879	Up	0.896281	PREDICTED: Bactrocera dorsalis succinate dehydrogenase [ubiquinone] flavoprotein subunit, mitochondrial (LOC105228669), mRNA	K00234|1|0.0|1171|mde:101898176|succinate dehydrogenase (ubiquinone) flavoprotein subunit [EC:1.3.5.1]	GO:0005746//mitochondrial respiratory chain	GO:0004774//succinate-CoA ligase activity;GO:0050662//coenzyme binding;GO:0000104//succinate dehydrogenase activity	GO:0009060//aerobic respiration	gi|498924057|ref|XP_004517349.1|/0/PREDICTED: succinate dehydrogenase [ubiquinone] flavoprotein subunit, mitochondrial-like isoform X1 [Ceratitis capitata]
105228420	3427	8.465	27.795	1.71524	Up	0.832659	PREDICTED: Bactrocera dorsalis protein unzipped (LOC105228420), mRNA	-	-	-	-	gi|498925635|ref|XP_004517720.1|/0/PREDICTED: protein unzipped-like [Ceratitis capitata]
105226589	2872	42.455	3.855	-3.46113	Down	0.922801	PREDICTED: Bactrocera dorsalis uncharacterized LOC105226589 (LOC105226589), transcript variant X2, mRNA	-	-	-	-	-
105231035	574	261.745	8.63	-4.92266	Down	0.984442	PREDICTED: Bactrocera dorsalis general odorant-binding protein 99a (LOC105231035), mRNA	-	-	-	-	gi|527138416|gb|AGS08192.1|/4.55038e-74/odorant binding protein 10 [Bactrocera dorsalis]
105224168	4091	15.815	3.085	-2.35795	Down	0.809554	PREDICTED: Bactrocera dorsalis DNA polymerase delta catalytic subunit (LOC105224168), mRNA	K02327|1|0.0|1855|mde:101889918|DNA polymerase delta subunit 1 [EC:2.7.7.7]	GO:0015630//microtubule cytoskeleton;GO:0042575	GO:0003676//nucleic acid binding;GO:0034061//DNA polymerase activity;GO:0008296//3'-5'-exodeoxyribonuclease activity	GO:0033554//cellular response to stress;GO:0006271//DNA strand elongation involved in DNA replication	gi|498945144|ref|XP_004522162.1|/0/PREDICTED: DNA polymerase delta catalytic subunit-like [Ceratitis capitata]
105228111	3949.4	37.415	96.48	1.36661	Up	0.864533	PREDICTED: Bactrocera dorsalis uncharacterized LOC105228111 (LOC105228111), transcript variant X17, mRNA	-	-	-	-	gi|499001894|ref|XP_004534704.1|/0/PREDICTED: uncharacterized protein LOC101457517 isoform X6 [Ceratitis capitata]
105222056	1799	33	84.33	1.35358	Up	0.858926	PREDICTED: Bactrocera dorsalis probable cysteine desulfurase, mitochondrial (LOC105222056), mRNA	K04487|1|0.0|751|dan:Dana_GF14410|cysteine desulfurase [EC:2.8.1.7]	GO:0043231//intracellular membrane-bounded organelle;GO:0015630//microtubule cytoskeleton	GO:0016783//sulfurtransferase activity;GO:0016846//carbon-sulfur lyase activity;GO:0048037//cofactor binding	GO:0000096//sulfur amino acid metabolic process;GO:0031163;GO:0006522//alanine metabolic process	gi|499014453|ref|XP_004537786.1|/0/PREDICTED: probable cysteine desulfurase, mitochondrial-like [Ceratitis capitata]
105230187	3423	32.445	1.02	-4.99136	Down	0.934185	PREDICTED: Bactrocera dorsalis uncharacterized LOC105230187 (LOC105230187), transcript variant X3, misc_RNA	-	-	-	-	gi|499001410|ref|XP_004534585.1|/0/PREDICTED: probable serine/threonine-protein kinase nek3-like [Ceratitis capitata]
105222734	3137	26.405	2.975	-3.14985	Down	0.886837	PREDICTED: Bactrocera dorsalis chromosome transmission fidelity protein 18 homolog (LOC105222734), partial mRNA	K11269|1|0.0|1129|mde:101896820|chromosome transmission fidelity protein 18	-	GO:0016462//pyrophosphatase activity;GO:0000166//nucleotide binding	-	gi|498988411|ref|XP_004531346.1|/0/PREDICTED: chromosome transmission fidelity protein 18 homolog [Ceratitis capitata]
105228775	11247	16.775	89.7	2.4188	Up	0.919428	PREDICTED: Bactrocera dorsalis muscle M-line assembly protein unc-89-like (LOC105228775), mRNA	K17341|1|0.0|2492|bmor:101746244|hemicentin	GO:0044464	GO:0005088//Ras guanyl-nucleotide exchange factor activity;GO:0004672//protein kinase activity;GO:0032559	GO:0031032//actomyosin structure organization;GO:0007525//somatic muscle development;GO:0007266//Rho protein signal transduction;GO:0006464//cellular protein modification process	gi|498996295|ref|XP_004533324.1|/0/PREDICTED: muscle M-line assembly protein unc-89-like isoform X7 [Ceratitis capitata]
105230868	1978	4.26	20.875	2.29285	Up	0.836369	PREDICTED: Bactrocera dorsalis sodium-coupled monocarboxylate transporter 1-like (LOC105230868), mRNA	K17391|1|1e-95|353|dpe:Dper_GL12607|insulin-like growth factor 2 mRNA-binding protein 1;K14388|4|2e-89|332|nvi:100116003|solute carrier family 5 (sodium-coupled monocarboxylate transporter), member 8/12	GO:0016020//membrane	-	GO:0006811//ion transport	gi|498927983|ref|XP_004518283.1|/0/PREDICTED: sodium-coupled monocarboxylate transporter 2-like [Ceratitis capitata]
105232137	827	57.745	1.275	-5.50113	Down	0.961843	PREDICTED: Bactrocera dorsalis uncharacterized LOC105232137 (LOC105232137), mRNA	-	-	-	-	gi|498984782|ref|XP_004530449.1|/5.88375e-45/PREDICTED: uncharacterized protein LOC101456952 [Ceratitis capitata]
105222577	6244.77	102.93	26.71	-1.94621	Down	0.905093	PREDICTED: Bactrocera dorsalis serine/threonine-protein kinase tousled-like 1 (LOC105222577), transcript variant X8, mRNA	K08864|1|0.0|1092|mde:101898175|tousled-like kinase [EC:2.7.11.1]	GO:0043231//intracellular membrane-bounded organelle;GO:0043231//intracellular membrane-bounded organelle;GO:0043231//intracellular membrane-bounded organelle;GO:0043231//intracellular membrane-bounded organelle;GO:0043231//intracellular membrane-bounded organelle;GO:0043231//intracellular membrane-bounded organelle;GO:0043231//intracellular membrane-bounded organelle;GO:0043231//intracellular me…	GO:0005488;GO:0016301//kinase activity;GO:0005488;GO:0016301//kinase activity;GO:0005488;GO:0016301//kinase activity;GO:0005488;GO:0016301//kinase activity;GO:0005488;GO:0016301//kinase activity;GO:0005488;GO:0016301//kinase activity;GO:0005488;GO:0016301//kinase activity;GO:0005488;GO:0016301//kinase activity	GO:0000278//mitotic cell cycle;GO:0065008;GO:0006468//protein phosphorylation;GO:0051276//chromosome organization;GO:0006959//humoral immune response;GO:0000278//mitotic cell cycle;GO:0065008;GO:0006468//protein phosphorylation;GO:0051276//chromosome organization;GO:0006959//humoral immune response;GO:0000278//mitotic cell cycle;GO:0065008;GO:0006468//protein phosphorylation;GO:0051276//chromosom…	gi|498934878|ref|XP_004519989.1|/0/PREDICTED: neurogenic protein mastermind-like isoform X6 [Ceratitis capitata]
105227540	4972	2.705	26.63	3.29935	Up	0.890969	PREDICTED: Bactrocera dorsalis calcium-activated potassium channel slowpoke (LOC105227540), mRNA	K04936|1|0.0|2125|dvi:Dvir_GJ23648|potassium large conductance calcium-activated channel subfamily M alpha member 1	GO:0044297//cell body;GO:0042995//cell projection;GO:0005887//integral component of plasma membrane	GO:0005488;GO:0005227//calcium activated cation channel activity;GO:0005267//potassium channel activity	GO:0008049//male courtship behavior;GO:0042221//response to chemical;GO:0030001//metal ion transport;GO:0007622//rhythmic behavior	gi|498986902|ref|XP_004530972.1|/0/PREDICTED: calcium-activated potassium channel slowpoke-like isoform X3 [Ceratitis capitata]
105222457	1160	98.24	5.85	-4.0698	Down	0.957964	PREDICTED: Bactrocera dorsalis 2-aminoethanethiol dioxygenase (LOC105222457), mRNA	K10712|1|5e-65|250|mde:101894845|cysteamine dioxygenase [EC:1.13.11.19]	-	-	-	gi|498955396|ref|XP_004523823.1|/2.59579e-88/PREDICTED: 2-aminoethanethiol dioxygenase-like [Ceratitis capitata]
105228650	1663	75.965	8.84	-3.10322	Down	0.933215	PREDICTED: Bactrocera dorsalis inactive peptidyl-prolyl cis-trans isomerase shutdown (LOC105228650), mRNA	K09572|1|2e-165|585|mde:101897354|FK506-binding protein 6 [EC:5.2.1.8]	GO:0044424	-	-	gi|498923891|ref|XP_004517316.1|/0/PREDICTED: peptidyl-prolyl cis-trans isomerase FKBP6-like [Ceratitis capitata]
105232486	801.89	44.66	237.82	2.41281	Up	0.935323	PREDICTED: Bactrocera dorsalis pheromone-binding protein-related protein 6 (LOC105232486), transcript variant X2, mRNA	-	GO:0044421;GO:0044421	GO:0005488;GO:0005488	GO:0051234//establishment of localization;GO:0051234//establishment of localization	gi|498953084|ref|XP_004523445.1|/1.96003e-79/PREDICTED: pheromone-binding protein-related protein 3-like [Ceratitis capitata]
105225287	255	2.12	18.87	3.15396	Up	0.856691	PREDICTED: Bactrocera dorsalis uncharacterized LOC105225287 (LOC105225287), ncRNA	K02183|1|1e-12|73.6|dya:Dyak_GE20666|calmodulin	GO:0043231//intracellular membrane-bounded organelle;GO:0016020//membrane	GO:0046872//metal ion binding	GO:0048102//autophagic cell death	gi|195337259|ref|XP_002035246.1|/8.13819e-12/GM14030 [Drosophila sechellia]
105228855	816	22.765	3.88	-2.55269	Down	0.855595	PREDICTED: Bactrocera dorsalis melanoma-associated antigen D4 (LOC105228855), transcript variant X2, mRNA	K12464|1|1e-08|62.4|bacu:103008967|melanoma-associated antigen D1	-	-	-	gi|498980982|ref|XP_004529494.1|/1.5458e-90/PREDICTED: melanoma-associated antigen D4-like [Ceratitis capitata]
105223770	3595	33.085	106.725	1.68965	Up	0.893203	PREDICTED: Bactrocera dorsalis probable serine/threonine-protein kinase nek3 (LOC105223770), mRNA	K17582|1|4e-09|66.6|nvi:100120806|antigen KI-67	-	-	-	gi|498941468|ref|XP_004521563.1|/1.37476e-167/PREDICTED: uncharacterized protein DDB_G0284459-like isoform X4 [Ceratitis capitata]
105225981	947	151.015	343.33	1.1849	Up	0.865419	PREDICTED: Bactrocera dorsalis NADH dehydrogenase [ubiquinone] iron-sulfur protein 8, mitochondrial (LOC105225981), mRNA	K03941|1|2e-101|371|dvi:Dvir_GJ10912|NADH dehydrogenase (ubiquinone) Fe-S protein 8 [EC:1.6.5.3 1.6.99.3]	GO:0005746//mitochondrial respiratory chain	GO:0046914//transition metal ion binding;GO:0051536//iron-sulfur cluster binding;GO:0016651//oxidoreductase activity, acting on NAD(P)H	GO:0022904//respiratory electron transport chain	gi|499011276|ref|XP_004537010.1|/1.92736e-109/PREDICTED: NADH dehydrogenase [ubiquinone] iron-sulfur protein 8, mitochondrial-like isoform X1 [Ceratitis capitata]
105231820	2325	56.495	22.485	-1.32916	Down	0.842103	PREDICTED: Bactrocera dorsalis phosphate-regulating neutral endopeptidase-like (LOC105231820), mRNA	K01415|1|1e-90|336|dme:Dmel_CG14527|endothelin-converting enzyme [EC:3.4.24.71];K08635|2|6e-84|314|mde:101890657|membrane metallo-endopeptidase-like 1	-	-	-	gi|498950590|ref|XP_004523041.1|/0/PREDICTED: phosphate-regulating neutral endopeptidase-like [Ceratitis capitata]
105222665	3680.34	54.4	25.445	-1.09622	Down	0.807657	PREDICTED: Bactrocera dorsalis serine/threonine-protein kinase TAO3 (LOC105222665), transcript variant X7, mRNA	K04429|1|0.0|1450|mde:101897121|thousand and one amino acid protein kinase [EC:2.7.11.1]	GO:0016020//membrane;GO:0016020//membrane;GO:0016020//membrane;GO:0016020//membrane;GO:0016020//membrane;GO:0016020//membrane;GO:0016020//membrane	GO:0004674//protein serine/threonine kinase activity;GO:0032559;GO:0004674//protein serine/threonine kinase activity;GO:0032559;GO:0004674//protein serine/threonine kinase activity;GO:0032559;GO:0004674//protein serine/threonine kinase activity;GO:0032559;GO:0004674//protein serine/threonine kinase activity;GO:0032559;GO:0004674//protein serine/threonine kinase activity;GO:0032559;GO:0004674//pro…	GO:0006464//cellular protein modification process;GO:0012501//programmed cell death;GO:0006464//cellular protein modification process;GO:0012501//programmed cell death;GO:0006464//cellular protein modification process;GO:0012501//programmed cell death;GO:0006464//cellular protein modification process;GO:0012501//programmed cell death;GO:0006464//cellular protein modification process;GO:0012501//p…	gi|499009916|ref|XP_004536675.1|/0/PREDICTED: serine/threonine-protein kinase TAO1-like isoform X1 [Ceratitis capitata]
105226359	1248	42.845	19.34	-1.14754	Down	0.802682	PREDICTED: Bactrocera dorsalis ceramide synthase 5 (LOC105226359), partial mRNA	K04710|1|9e-104|379|der:Dere_GG17686|ceramide synthetase [EC:2.3.1.24]	GO:0031224//intrinsic component of membrane;GO:0043231//intracellular membrane-bounded organelle	GO:0001071//nucleic acid binding transcription factor activity;GO:0003677//DNA binding	GO:0008610//lipid biosynthetic process;GO:0009895;GO:0006672//ceramide metabolic process;GO:0006639//acylglycerol metabolic process;GO:0006351//transcription, DNA-templated;GO:0006984//ER-nucleus signaling pathway	gi|499010225|ref|XP_004536749.1|/4.88543e-112/PREDICTED: ceramide synthase 6-like [Ceratitis capitata]
105231996	1341	59.955	17.035	-1.81538	Down	0.884855	PREDICTED: Bactrocera dorsalis serine/threonine-protein phosphatase Pgam5, mitochondrial (LOC105231996), transcript variant X2, mRNA	K15637|1|1e-118|429|dvi:Dvir_GJ17041|serine/threonine-protein phosphatase PGAM5 [EC:3.1.3.16]	GO:0031224//intrinsic component of membrane;GO:0031966//mitochondrial membrane;GO:0031224//intrinsic component of membrane;GO:0031966//mitochondrial membrane	GO:0016791//phosphatase activity;GO:0016791//phosphatase activity	GO:0006464//cellular protein modification process;GO:0042221//response to chemical;GO:0006464//cellular protein modification process;GO:0042221//response to chemical	gi|498928429|ref|XP_004518395.1|/2.25798e-142/PREDICTED: serine/threonine-protein phosphatase Pgam5, mitochondrial-like [Ceratitis capitata]
105233395	2535.44	27.035	66.67	1.30221	Up	0.846066	PREDICTED: Bactrocera dorsalis uncharacterized LOC105233395 (LOC105233395), transcript variant X2, mRNA	K07023|1|2e-122|442|mde:101895509|putative hydrolases of HD superfamily	-	-	-	gi|498986712|ref|XP_004530925.1|/0/PREDICTED: uncharacterized protein LOC101457275 isoform X1 [Ceratitis capitata]
105224617	1831	12.035	0.36	-5.0631	Down	0.844548	PREDICTED: Bactrocera dorsalis hexokinase-2-like (LOC105224617), mRNA	K00844|1|8e-144|513|mde:101891381|hexokinase [EC:2.7.1.1]	-	GO:0016773//phosphotransferase activity, alcohol group as acceptor	GO:0008152//metabolic process	gi|498997915|ref|XP_004533719.1|/0/PREDICTED: hexokinase-2-like [Ceratitis capitata]
105222066	3055.11	3.905	39.245	3.32911	Up	0.915634	PREDICTED: Bactrocera dorsalis synaptotagmin 1 (LOC105222066), transcript variant X5, mRNA	K15290|1|0.0|653|dvi:Dvir_GJ17415|synaptotagmin-1	GO:0030672//synaptic vesicle membrane;GO:0030672//synaptic vesicle membrane;GO:0030672//synaptic vesicle membrane;GO:0030672//synaptic vesicle membrane;GO:0030672//synaptic vesicle membrane	GO:0005543//phospholipid binding;GO:0046872//metal ion binding;GO:0005543//phospholipid binding;GO:0046872//metal ion binding;GO:0005543//phospholipid binding;GO:0046872//metal ion binding;GO:0005543//phospholipid binding;GO:0046872//metal ion binding;GO:0005543//phospholipid binding;GO:0046872//metal ion binding	GO:0007626//locomotory behavior;GO:0007269//neurotransmitter secretion;GO:0006887//exocytosis;GO:0044087;GO:0006897//endocytosis;GO:0007626//locomotory behavior;GO:0007269//neurotransmitter secretion;GO:0006887//exocytosis;GO:0044087;GO:0006897//endocytosis;GO:0007626//locomotory behavior;GO:0007269//neurotransmitter secretion;GO:0006887//exocytosis;GO:0044087;GO:0006897//endocytosis;GO:0007626//…	gi|499014481|ref|XP_004537793.1|/0/PREDICTED: synaptotagmin 1-like isoform X1 [Ceratitis capitata]
105233479	2488	203.16	3.795	-5.74237	Down	0.987436	PREDICTED: Bactrocera dorsalis protein regulator of cytokinesis 1-like (LOC105233479), transcript variant X2, mRNA	K16732|1|1e-174|616|mde:101895060|protein regulator of cytokinesis 1	GO:0044430;GO:0044430	-	GO:0022402//cell cycle process;GO:0042993//positive regulation of transcription factor import into nucleus;GO:0032506//cytokinetic process;GO:0022402//cell cycle process;GO:0042993//positive regulation of transcription factor import into nucleus;GO:0032506//cytokinetic process	gi|498962705|ref|XP_004525057.1|/0/PREDICTED: protein regulator of cytokinesis 1-like [Ceratitis capitata]
105226061	2366	44.2	13.61	-1.69938	Down	0.862678	PREDICTED: Bactrocera dorsalis BUD13 homolog (LOC105226061), mRNA	K13106|1|1e-123|446|mde:101896051|pre-mRNA-splicing factor CWC26	-	-	-	gi|498933009|ref|XP_004519522.1|/0/PREDICTED: BUD13 homolog [Ceratitis capitata]
105222952	2389	44.9	16.625	-1.43336	Down	0.84244	PREDICTED: Bactrocera dorsalis zinc finger protein 235-like (LOC105222952), mRNA	K09228|1|4e-59|232|mde:101893369|KRAB domain-containing zinc finger protein	-	-	-	gi|498962480|ref|XP_004525014.1|/0/PREDICTED: zinc finger protein 2-like [Ceratitis capitata]
105226610	2238	2.715	17.995	2.72857	Up	0.838561	PREDICTED: Bactrocera dorsalis A-agglutinin anchorage subunit (LOC105226610), mRNA	-	-	-	-	gi|498932663|ref|XP_004519443.1|/1.35438e-175/PREDICTED: uncharacterized protein LOC101455720 [Ceratitis capitata]
105222990	1762.78	897.485	3496.71	1.96204	Up	0.927861	PREDICTED: Bactrocera dorsalis fructose-bisphosphate aldolase (LOC105222990), transcript variant X6, mRNA	K01623|1|0.0|645|mde:101887606|fructose-bisphosphate aldolase, class I [EC:4.1.2.13]	GO:0031672//A band;GO:0031674//I band;GO:0031672//A band;GO:0031674//I band;GO:0031672//A band;GO:0031674//I band;GO:0031672//A band;GO:0031674//I band;GO:0031672//A band;GO:0031674//I band;GO:0031672//A band;GO:0031674//I band	GO:0004672//protein kinase activity;GO:0016832//aldehyde-lyase activity;GO:0032559;GO:0004672//protein kinase activity;GO:0016832//aldehyde-lyase activity;GO:0032559;GO:0004672//protein kinase activity;GO:0016832//aldehyde-lyase activity;GO:0032559;GO:0004672//protein kinase activity;GO:0016832//aldehyde-lyase activity;GO:0032559;GO:0004672//protein kinase activity;GO:0016832//aldehyde-lyase acti…	GO:0031572//G2 DNA damage checkpoint;GO:0009888//tissue development;GO:0045841//negative regulation of mitotic metaphase/anaphase transition;GO:0007143//female meiotic division;GO:0006007//glucose catabolic process;GO:0006464//cellular protein modification process;GO:0045143//homologous chromosome segregation;GO:0031572//G2 DNA damage checkpoint;GO:0009888//tissue development;GO:0045841//negative…	gi|498933701|ref|XP_004519700.1|/0/PREDICTED: fructose-bisphosphate aldolase-like [Ceratitis capitata]
105223176	657.51	48.53	116.795	1.26703	Up	0.860654	PREDICTED: Bactrocera dorsalis NADH dehydrogenase [ubiquinone] 1 beta subcomplex subunit 7 (LOC105223176), transcript variant X2, mRNA	K03963|1|4e-43|176|mde:101899785|NADH dehydrogenase (ubiquinone) 1 beta subcomplex subunit 7	GO:0005746//mitochondrial respiratory chain;GO:0005746//mitochondrial respiratory chain	GO:0046872//metal ion binding;GO:0050136//NADH dehydrogenase (quinone) activity;GO:0046872//metal ion binding;GO:0050136//NADH dehydrogenase (quinone) activity	GO:0022904//respiratory electron transport chain;GO:0022904//respiratory electron transport chain	gi|498938720|ref|XP_004521002.1|/1.67397e-50/PREDICTED: NADH dehydrogenase [ubiquinone] 1 beta subcomplex subunit 7-like [Ceratitis capitata]
105223475	700.68	44.69	17.92	-1.31838	Down	0.829707	PREDICTED: Bactrocera dorsalis perlucin-like (LOC105223475), transcript variant X4, mRNA	K06560|1|4e-11|70.1|lcm:102364911|mannose receptor, C type;K06468|3|6e-10|66.2|ngi:103743332|Fc receptor, IgE, low affinity II	-	-	-	gi|498929154|ref|XP_004518578.1|/6.67804e-40/PREDICTED: perlucin-like [Ceratitis capitata]
105224262	1927	119.61	54.735	-1.1278	Down	0.840796	PREDICTED: Bactrocera dorsalis Golgi reassembly-stacking protein 2 (LOC105224262), mRNA	-	GO:0044431//Golgi apparatus part;GO:0016023//cytoplasmic, membrane-bounded vesicle	-	GO:0006996//organelle organization	gi|499014085|ref|XP_004537697.1|/7.52714e-180/PREDICTED: Golgi reassembly-stacking protein 2-like [Ceratitis capitata]
105232083	823	81.56	7.16	-3.50983	Down	0.944473	PREDICTED: Bactrocera dorsalis uncharacterized LOC105232083 (LOC105232083), mRNA	-	-	-	-	gi|498954407|ref|XP_004523660.1|/2.53369e-48/PREDICTED: uncharacterized protein LOC101452411 [Ceratitis capitata]
105228069	1364	634.84	44.565	-3.83241	Down	0.973311	PREDICTED: Bactrocera dorsalis uncharacterized LOC105228069 (LOC105228069), mRNA	-	-	-	-	gi|499001574|ref|XP_004534626.1|/7.26452e-104/PREDICTED: uncharacterized protein LOC101461941 [Ceratitis capitata]
105228643	2612	50.395	16.175	-1.63951	Down	0.865587	PREDICTED: Bactrocera dorsalis FACT complex subunit Ssrp1 (LOC105228643), mRNA	K09272|1|0.0|1003|mde:101897739|structure-specific recognition protein 1	GO:0043232;GO:0008023//transcription elongation factor complex	GO:0003723//RNA binding;GO:0005515//protein binding;GO:0031490//chromatin DNA binding	GO:0006259//DNA metabolic process;GO:0033554//cellular response to stress;GO:0006333//chromatin assembly or disassembly;GO:0051098//regulation of binding	gi|498935857|ref|XP_004520241.1|/0/PREDICTED: FACT complex subunit Ssrp1-like [Ceratitis capitata]
105227936	818	10.06	0.01	-9.97441	Down	0.831689	PREDICTED: Bactrocera dorsalis uncharacterized LOC105227936 (LOC105227936), mRNA	-	-	-	-	-
105228883	2416.76	89.935	33.81	-1.41143	Down	0.867485	PREDICTED: Bactrocera dorsalis calcium channel flower (LOC105228883), transcript variant X2, misc_RNA	-	GO:0031224//intrinsic component of membrane;GO:0030672//synaptic vesicle membrane;GO:0031224//intrinsic component of membrane;GO:0030672//synaptic vesicle membrane	GO:0005216//ion channel activity;GO:0005216//ion channel activity	GO:0006816//calcium ion transport;GO:0006897//endocytosis;GO:0030182//neuron differentiation;GO:0006816//calcium ion transport;GO:0006897//endocytosis;GO:0030182//neuron differentiation	gi|498989487|ref|XP_004531622.1|/3.90175e-88/PREDICTED: calcium channel flower-like isoform X1 [Ceratitis capitata]
105223302	2014	60.865	9.67	-2.65403	Down	0.915592	PREDICTED: Bactrocera dorsalis protein disulfide-isomerase A5 (LOC105223302), mRNA	K09583|1|0.0|719|mde:101895054|protein disulfide isomerase family A, member 5 [EC:5.3.4.1]	-	GO:0003824//catalytic activity	-	gi|498998686|ref|XP_004533909.1|/0/PREDICTED: protein disulfide-isomerase A5-like [Ceratitis capitata]
105226761	692	757.28	164.23	-2.20511	Down	0.935408	PREDICTED: Bactrocera dorsalis MD-2-related lipid-recognition protein-like (LOC105226761), mRNA	K13443|1|4e-48|192|dan:Dana_GF23312|Niemann-Pick C2 protein	-	GO:0005496//steroid binding	GO:0006869//lipid transport	gi|498939789|ref|XP_004521288.1|/1.55417e-76/PREDICTED: MD-2-related lipid-recognition protein-like [Ceratitis capitata]
105232940	2546.48	17.735	47.265	1.41417	Up	0.842483	PREDICTED: Bactrocera dorsalis long-chain fatty acid transport protein 4-like (LOC105232940), transcript variant X2, mRNA	K08745|1|0.0|956|mde:101894323|solute carrier family 27 (fatty acid transporter), member 1/4 [EC:6.2.1.-]	GO:0016020//membrane;GO:0016020//membrane	GO:0015245//fatty acid transporter activity;GO:0015245//fatty acid transporter activity	GO:0015908//fatty acid transport;GO:0015908//fatty acid transport	gi|498998623|ref|XP_004533893.1|/0/PREDICTED: long-chain fatty acid transport protein 4-like [Ceratitis capitata]
105231383	4457	0.21	54.845	8.02883	Up	0.966439	PREDICTED: Bactrocera dorsalis probable chitinase 3 (LOC105231383), mRNA	K01183|1|0.0|1720|dme:Dmel_CG1869|chitinase [EC:3.2.1.14]	GO:0031224//intrinsic component of membrane	GO:0004553//hydrolase activity, hydrolyzing O-glycosyl compounds;GO:0030247//polysaccharide binding;GO:0043167//ion binding	GO:0006026	gi|498959381|ref|XP_004524467.1|/0/PREDICTED: probable chitinase 3-like isoform X2 [Ceratitis capitata]
105223182	705	677.945	1.6	-8.72695	Down	0.998609	PREDICTED: Bactrocera dorsalis thioredoxin-2 (LOC105223182), mRNA	K03671|1|1e-20|101|dwi:Dwil_GK23868|thioredoxin 1	GO:0043231//intracellular membrane-bounded organelle	GO:0016667//oxidoreductase activity, acting on a sulfur group of donors	GO:0010259//multicellular organism aging;GO:0033554//cellular response to stress;GO:0019725//cellular homeostasis	gi|498938980|ref|XP_004521072.1|/4.24501e-45/PREDICTED: thioredoxin-1-like [Ceratitis capitata]
105229288	1172	26.08	264.685	3.34326	Up	0.959735	PREDICTED: Bactrocera dorsalis eukaryotic translation initiation factor 4E-binding protein 3 (LOC105229288), mRNA	K18644|1|3e-51|204|dmo:Dmoj_GI14996|eukaryotic translation initiation factor 4E binding protein 2	-	GO:0031369//translation initiation factor binding	GO:0016049//cell growth;GO:0042742//defense response to bacterium;GO:0010259//multicellular organism aging;GO:0002376//immune system process;GO:0006446//regulation of translational initiation;GO:0006639//acylglycerol metabolic process	gi|498984325|ref|XP_004530336.1|/7.25138e-54/PREDICTED: eukaryotic translation initiation factor 4E-binding protein 2-like [Ceratitis capitata]
105231753	2386	1.97	16.73	3.08617	Up	0.842272	PREDICTED: Bactrocera dorsalis protein glass (LOC105231753), mRNA	K09214|1|1e-176|622|dme:Dmel_CG7672|glass	GO:0043231//intracellular membrane-bounded organelle;GO:0000775//chromosome, centromeric region;GO:0005876//spindle microtubule;GO:0000922//spindle pole	GO:0005488	GO:0009605//response to external stimulus;GO:0009639//response to red or far red light;GO:0051297//centrosome organization;GO:0050658//RNA transport;GO:0007051//spindle organization;GO:0045165//cell fate commitment;GO:0051276//chromosome organization;GO:0015031//protein transport;GO:0009648//photoperiodism;GO:0034643//establishment of mitochondrion localization, microtubule-mediated;GO:0030859//p…	gi|499000289|ref|XP_004534308.1|/0/PREDICTED: LOW QUALITY PROTEIN: protein glass-like [Ceratitis capitata]
105224807	1623	24.74	1.735	-3.83384	Down	0.90016	PREDICTED: Bactrocera dorsalis DNA primase small subunit (LOC105224807), mRNA	K02684|1|6e-180|632|dwi:Dwil_GK11955|DNA primase small subunit [EC:2.7.7.-]	GO:0043234//protein complex	GO:0003899//DNA-directed RNA polymerase activity;GO:0034061//DNA polymerase activity	GO:0006259//DNA metabolic process;GO:0010467//gene expression	gi|498965784|ref|XP_004525655.1|/0/PREDICTED: DNA primase small subunit-like isoform X1 [Ceratitis capitata]
105222981	291	75.995	12.525	-2.60109	Down	0.921916	PREDICTED: Bactrocera dorsalis putative glycine-rich cell wall structural protein 1 (LOC105222981), mRNA	-	-	-	-	-
105222743	875	6.54	31.715	2.2778	Up	0.872291	PREDICTED: Bactrocera dorsalis dehydrogenase/reductase SDR family member 11 (LOC105222743), mRNA	K15890|1|2e-59|231|dan:Dana_GF16365|NADP+-dependent farnesol dehydrogenase [EC:1.1.1.216]	-	GO:0003824//catalytic activity	GO:0008152//metabolic process	gi|499003516|ref|XP_004535105.1|/1.16095e-118/PREDICTED: dehydrogenase/reductase SDR family member 11-like [Ceratitis capitata]
105224029	1721	64.555	17.82	-1.85703	Down	0.889535	PREDICTED: Bactrocera dorsalis mediator of RNA polymerase II transcription subunit 19 (LOC105224029), mRNA	K15137|1|4e-89|331|mde:101890406|mediator of RNA polymerase II transcription subunit 19	GO:0043234//protein complex;GO:0043231//intracellular membrane-bounded organelle	-	GO:0006355//regulation of transcription, DNA-templated	gi|498944698|ref|XP_004522089.1|/1.48526e-99/PREDICTED: mediator of RNA polymerase II transcription subunit 19-like isoform X1 [Ceratitis capitata]
105222678	2482	20.87	0.655	-4.99379	Down	0.905135	PREDICTED: Bactrocera dorsalis serendipity locus protein alpha (LOC105222678), transcript variant X2, mRNA	-	GO:0044464;GO:0044464	-	GO:0007275//multicellular organism development;GO:0007275//multicellular organism development	gi|383471905|gb|AFH35884.1|/0/serendipity alpha [Anastrepha suspensa]
105224701	1308	71.185	0.94	-6.24277	Down	0.971751	PREDICTED: Bactrocera dorsalis borealin-like (LOC105224701), transcript variant X2, mRNA	K11514|1|6e-18|94.4|aag:AaeL_AAEL011330|Borealin	GO:0005875//microtubule associated complex;GO:0044427;GO:0044444//cytoplasmic part;GO:0005875//microtubule associated complex;GO:0044427;GO:0044444//cytoplasmic part	-	GO:0006468//protein phosphorylation;GO:0048513//animal organ development;GO:0007067//mitotic nuclear division;GO:0033036;GO:0006468//protein phosphorylation;GO:0048513//animal organ development;GO:0007067//mitotic nuclear division;GO:0033036	gi|498982341|ref|XP_004529836.1|/4.53583e-116/PREDICTED: borealin-like [Ceratitis capitata]
105225536	3152	25.755	6.745	-1.93296	Down	0.839911	PREDICTED: Bactrocera dorsalis protein HIRA homolog (LOC105225536), mRNA	K11293|1|0.0|1110|mde:101896649|protein HIRA/HIR1	GO:0043073//germ cell nucleus	GO:0005488	GO:0043486//histone exchange	gi|498930309|ref|XP_004518837.1|/0/PREDICTED: protein HIRA homolog [Ceratitis capitata]
105227309	2846.76	6.57	29.225	2.15324	Up	0.861751	PREDICTED: Bactrocera dorsalis uncharacterized protein DDB_G0283357 (LOC105227309), transcript variant X3, mRNA	K08858|1|0.0|780|mde:101895363|serine/threonine-protein kinase SBK [EC:2.7.11.1]	-	GO:0004672//protein kinase activity;GO:0032559;GO:0004672//protein kinase activity;GO:0032559;GO:0004672//protein kinase activity;GO:0032559	GO:0006464//cellular protein modification process;GO:0009888//tissue development;GO:0006464//cellular protein modification process;GO:0009888//tissue development;GO:0006464//cellular protein modification process;GO:0009888//tissue development	gi|499006834|ref|XP_004535920.1|/0/PREDICTED: MAP/microtubule affinity-regulating kinase 3-like isoform X1 [Ceratitis capitata]
105226537	948	73.17	18.74	-1.96513	Down	0.896829	PREDICTED: Bactrocera dorsalis L-xylulose reductase-like (LOC105226537), mRNA	K11147|1|5e-23|110|dmo:Dmoj_GI11985|dehydrogenase/reductase SDR family member 4 [EC:1.1.-.-]	-	GO:0003824//catalytic activity	GO:0008152//metabolic process	gi|499012569|ref|XP_004537324.1|/1.38909e-107/PREDICTED: 3-oxoacyl-[acyl-carrier-protein] reductase FabG-like [Ceratitis capitata]
105232859	2222	47.965	18.575	-1.36862	Down	0.838351	PREDICTED: Bactrocera dorsalis zinc finger protein CG2199 (LOC105232859), mRNA	K09228|1|3e-14|83.2|bfo:BRAFLDRAFT_93649|KRAB domain-containing zinc finger protein	-	-	-	gi|498950313|ref|XP_004522996.1|/0/PREDICTED: zinc finger protein CG2199-like [Ceratitis capitata]
105223139	1968	68.665	0.95	-6.1755	Down	0.970992	PREDICTED: Bactrocera dorsalis zinc finger protein 629 (LOC105223139), transcript variant X2, mRNA	K12379|1|2e-78|296|mde:101901556|huckebein	GO:0043231//intracellular membrane-bounded organelle;GO:0043231//intracellular membrane-bounded organelle	GO:0046914//transition metal ion binding;GO:0046914//transition metal ion binding	GO:0007276//gamete generation;GO:0007417//central nervous system development;GO:0009888//tissue development;GO:0001709//cell fate determination;GO:0007267//cell-cell signaling;GO:0009880//embryonic pattern specification;GO:0010004//gastrulation involving germ band extension;GO:0007169//transmembrane receptor protein tyrosine kinase signaling pathway;GO:0009798//axis specification;GO:0007431//sali…	gi|557751755|ref|XP_005175631.1|/1.0156e-77/PREDICTED: zinc finger protein 697-like [Musca domestica]
105225342	2286	8.305	36.015	2.11655	Up	0.873598	PREDICTED: Bactrocera dorsalis uncharacterized LOC105225342 (LOC105225342), mRNA	-	-	-	-	gi|498968677|ref|XP_004526373.1|/0/PREDICTED: uncharacterized protein LOC101457133 isoform X1 [Ceratitis capitata]
105231862	476	5.715	60.52	3.40459	Up	0.933342	PREDICTED: Bactrocera dorsalis uncharacterized LOC105231862 (LOC105231862), ncRNA	-	-	-	-	-
105224802	2636.87	16.675	55.3	1.72959	Up	0.874736	PREDICTED: Bactrocera dorsalis epidermal growth factor receptor kinase substrate 8-like protein 2 (LOC105224802), transcript variant X4, mRNA	K17277|1|0.0|847|dgr:Dgri_GH10490|epidermal growth factor receptor kinase substrate 8	-	-	GO:0009987//cellular process;GO:0009987//cellular process;GO:0009987//cellular process;GO:0009987//cellular process	gi|498940305|ref|XP_004521381.1|/0/PREDICTED: epidermal growth factor receptor kinase substrate 8-like protein 1-like isoform X1 [Ceratitis capitata]
105226407	1677	60.47	13.075	-2.20941	Down	0.900624	PREDICTED: Bactrocera dorsalis uncharacterized LOC105226407 (LOC105226407), transcript variant X3, mRNA	-	-	GO:0003777//microtubule motor activity;GO:0003777//microtubule motor activity;GO:0003777//microtubule motor activity	GO:0033043//regulation of organelle organization;GO:0007308//oocyte construction;GO:0033043//regulation of organelle organization;GO:0007308//oocyte construction;GO:0033043//regulation of organelle organization;GO:0007308//oocyte construction	gi|498980545|ref|XP_004529380.1|/1.37231e-142/PREDICTED: uncharacterized protein LOC101455688 [Ceratitis capitata]
105222776	1149	2158.59	3.545	-9.25009	Down	0.999663	PREDICTED: Bactrocera dorsalis chorion protein S38 (LOC105222776), mRNA	-	-	-	-	gi|498972935|ref|XP_004527435.1|/1.05556e-41/PREDICTED: chorion protein S38-like [Ceratitis capitata]
105231874	982	11.645	106.365	3.19124	Up	0.942828	PREDICTED: Bactrocera dorsalis uncharacterized LOC105231874 (LOC105231874), mRNA	-	-	-	-	gi|498957403|ref|XP_004524148.1|/3.63408e-106/PREDICTED: uncharacterized protein LOC101457550 [Ceratitis capitata]
105224224	584	45.925	93.65	1.028	Up	0.816595	PREDICTED: Bactrocera dorsalis HIG1 domain family member 2A, mitochondrial (LOC105224224), mRNA	-	GO:0031224//intrinsic component of membrane	-	-	gi|499004311|ref|XP_004535301.1|/1.22634e-45/PREDICTED: HIG1 domain family member 2A, mitochondrial-like [Ceratitis capitata]
105232803	2442.28	53.265	15.515	-1.77952	Down	0.876592	PREDICTED: Bactrocera dorsalis histone-lysine N-methyltransferase E(z) (LOC105232803), transcript variant X2, mRNA	K11430|1|0.0|1290|mde:101887292|histone-lysine N-methyltransferase EZH2 [EC:2.1.1.43]	GO:0034708;GO:0031519//PcG protein complex;GO:0034708;GO:0031519//PcG protein complex	GO:0018024//histone-lysine N-methyltransferase activity;GO:0003676//nucleic acid binding;GO:0018024//histone-lysine N-methyltransferase activity;GO:0003676//nucleic acid binding	GO:0016458//gene silencing;GO:0048812//neuron projection morphogenesis;GO:0033301//cell cycle comprising mitosis without cytokinesis;GO:0009058//biosynthetic process;GO:0048513//animal organ development;GO:0006935//chemotaxis;GO:0034968//histone lysine methylation;GO:0016458//gene silencing;GO:0048812//neuron projection morphogenesis;GO:0033301//cell cycle comprising mitosis without cytokinesis;G…	gi|498955078|ref|XP_004523770.1|/0/PREDICTED: histone-lysine N-methyltransferase E(z)-like isoform X4 [Ceratitis capitata]
105232439	2021	40.29	5.1	-2.98185	Down	0.90484	PREDICTED: Bactrocera dorsalis ran GTPase-activating protein (LOC105232439), mRNA	K14319|1|4e-161|570|mde:101892426|Ran GTPase-activating protein 1	GO:0044424	-	GO:0007059//chromosome segregation;GO:0051169//nuclear transport	gi|498932041|ref|XP_004519300.1|/0/PREDICTED: ran GTPase-activating protein-like [Ceratitis capitata]
105222467	830	431.385	2.735	-7.30129	Down	0.996922	PREDICTED: Bactrocera dorsalis heat shock protein 23-like (LOC105222467), mRNA	K09542|1|9e-52|205|mde:101898164|crystallin, alpha B	GO:0015630//microtubule cytoskeleton	GO:0008092//cytoskeletal protein binding	GO:0006950//response to stress	gi|498955305|ref|XP_004523808.1|/4.64161e-82/PREDICTED: heat shock protein 23-like [Ceratitis capitata]
105227808	3428	31.995	9.345	-1.77558	Down	0.849018	PREDICTED: Bactrocera dorsalis WD repeat-containing protein 59 homolog (LOC105227808), mRNA	K14963|1|5e-13|79.7|dya:Dyak_GE11895|COMPASS component SWD3;K10752|2|5e-12|76.3|dpe:Dper_GL21757|histone-binding protein RBBP4;K12662|3|9e-12|75.5|isc:IscW_ISCW014239|U4/U6 small nuclear ribonucleoprotein PRP4	-	-	-	gi|498988163|ref|XP_004531284.1|/0/PREDICTED: WD repeat-containing protein 59 homolog [Ceratitis capitata]
105233187	2028	31.465	12.715	-1.30722	Down	0.802892	PREDICTED: Bactrocera dorsalis uncharacterized LOC105233187 (LOC105233187), mRNA	-	-	-	-	gi|498950825|ref|XP_004523078.1|/0/PREDICTED: uncharacterized protein LOC101448914 [Ceratitis capitata]
105225389	2304	118.915	267.36	1.16885	Up	0.859895	PREDICTED: Bactrocera dorsalis heat shock 70 kDa protein cognate 5 (LOC105225389), mRNA	K04043|1|0.0|1103|mde:101894739|molecular chaperone DnaK	GO:0043231//intracellular membrane-bounded organelle;GO:0044444//cytoplasmic part;GO:0015630//microtubule cytoskeleton	GO:0005515//protein binding;GO:0017111//nucleoside-triphosphatase activity;GO:0032559	GO:0006950//response to stress;GO:0044267//cellular protein metabolic process	gi|498968833|ref|XP_004526412.1|/0/PREDICTED: heat shock 70 kDa protein cognate 5-like [Ceratitis capitata]
105222078	1848	95.65	292.52	1.6127	Up	0.904756	PREDICTED: Bactrocera dorsalis isocitrate dehydrogenase [NAD] subunit beta, mitochondrial (LOC105222078), mRNA	K00030|1|1e-172|608|mde:101898021|isocitrate dehydrogenase (NAD+) [EC:1.1.1.41]	GO:0043231//intracellular membrane-bounded organelle;GO:0015630//microtubule cytoskeleton	GO:0046872//metal ion binding;GO:0004448//isocitrate dehydrogenase activity;GO:0000166//nucleotide binding	GO:0009060//aerobic respiration	gi|498957643|ref|XP_004524185.1|/0/PREDICTED: isocitrate dehydrogenase [NAD] subunit beta, mitochondrial-like [Ceratitis capitata]
105227999	4520	105.58	34.555	-1.61137	Down	0.888481	PREDICTED: Bactrocera dorsalis MOG interacting and ectopic P-granules protein 1 (LOC105227999), mRNA	K09214|1|9e-07|59.3|aqu:100632824|glass;K17498|2|3e-06|57.8|cjc:100405858|transcription factor SPN1	-	-	-	gi|498955677|ref|XP_004523869.1|/0/PREDICTED: MOG interacting and ectopic P-granules protein 1-like isoform X4 [Ceratitis capitata]
105229902	1861.89	19.835	160.19	3.01366	Up	0.946033	PREDICTED: Bactrocera dorsalis uncharacterized LOC105229902 (LOC105229902), transcript variant X3, mRNA	-	-	-	-	gi|498983047|ref|XP_004530015.1|/0/PREDICTED: uncharacterized protein DDB_G0280205-like [Ceratitis capitata]
105230773	27332	29.215	183.47	2.65076	Up	0.938823	PREDICTED: Bactrocera dorsalis twitchin (LOC105230773), mRNA	K12567|1|0.0|2414|spu:590007|titin [EC:2.7.11.1]	GO:0031674//I band	GO:0004674//protein serine/threonine kinase activity;GO:0005198//structural molecule activity;GO:0032559	GO:0031032//actomyosin structure organization;GO:0009888//tissue development;GO:0006464//cellular protein modification process	gi|498932783|ref|XP_004519468.1|/0/PREDICTED: twitchin-like isoform X1 [Ceratitis capitata]
105230631	1286.68	80.045	27.23	-1.55561	Down	0.876802	PREDICTED: Bactrocera dorsalis transcription factor Adf-1-like (LOC105230631), transcript variant X3, mRNA	K09427|1|1e-103|379|dan:Dana_GF11060|Adh transcription factor 1	GO:0043231//intracellular membrane-bounded organelle;GO:0043231//intracellular membrane-bounded organelle;GO:0043231//intracellular membrane-bounded organelle	GO:0003676//nucleic acid binding;GO:0003676//nucleic acid binding;GO:0003676//nucleic acid binding	GO:0007613//memory;GO:0006355//regulation of transcription, DNA-templated;GO:0007626//locomotory behavior;GO:0048812//neuron projection morphogenesis;GO:0008306//associative learning;GO:0007613//memory;GO:0006355//regulation of transcription, DNA-templated;GO:0007626//locomotory behavior;GO:0048812//neuron projection morphogenesis;GO:0008306//associative learning;GO:0007613//memory;GO:0006355//re…	gi|498948359|ref|XP_004522683.1|/1.92447e-111/PREDICTED: transcription factor Adf-1-like isoform X2 [Ceratitis capitata]
105223649	1701	7.535	26.47	1.81268	Up	0.835737	PREDICTED: Bactrocera dorsalis uncharacterized LOC105223649 (LOC105223649), mRNA	-	-	-	-	gi|498987039|ref|XP_004531007.1|/9.05035e-25/PREDICTED: uncharacterized protein LOC101454933 [Ceratitis capitata]
105230932	6201	58.825	14.32	-2.0384	Down	0.89392	PREDICTED: Bactrocera dorsalis protein roadkill (LOC105230932), mRNA	K10523|1|0.0|743|dwi:Dwil_GK22480|speckle-type POZ protein	GO:0043231//intracellular membrane-bounded organelle	GO:0005488	GO:0043410//positive regulation of MAPK cascade;GO:0001736//establishment of planar polarity;GO:0006915//apoptotic process;GO:0009887//organ morphogenesis;GO:0032446//protein modification by small protein conjugation;GO:0006508//proteolysis;GO:0008589//regulation of smoothened signaling pathway;GO:0006606//protein import into nucleus	gi|557756747|ref|XP_005178109.1|/0/PREDICTED: protein roadkill-like isoform X2 [Musca domestica]
105231961	3740	68.485	16.11	-2.08783	Down	0.900793	PREDICTED: Bactrocera dorsalis kinesin-like protein Klp10A (LOC105231961), transcript variant X2, mRNA	K10393|1|0.0|1191|mde:101899268|kinesin family member 2/24	GO:0005875//microtubule associated complex;GO:0005876//spindle microtubule;GO:0005875//microtubule associated complex;GO:0005876//spindle microtubule	GO:0003774//motor activity;GO:0032559;GO:0003774//motor activity;GO:0032559	GO:0000090//mitotic anaphase;GO:0000819//sister chromatid segregation;GO:0000226//microtubule cytoskeleton organization;GO:0000090//mitotic anaphase;GO:0000819//sister chromatid segregation;GO:0000226//microtubule cytoskeleton organization	gi|498936531|ref|XP_004520422.1|/0/PREDICTED: kinesin-like protein Klp10A-like isoform X1 [Ceratitis capitata]
105222566	1410	58.855	27.015	-1.1234	Down	0.815077	PREDICTED: Bactrocera dorsalis surfeit locus protein 4 homolog (LOC105222566), mRNA	-	GO:0044444//cytoplasmic part	-	-	gi|498934942|ref|XP_004520011.1|/1.52839e-128/PREDICTED: surfeit locus protein 4 homolog isoform X1 [Ceratitis capitata]
105227480	968	112.29	236.42	1.07412	Up	0.842103	PREDICTED: Bactrocera dorsalis serine protease SP24D-like (LOC105227480), transcript variant X2, mRNA	K09640|1|2e-46|188|mde:101899724|transmembrane protease, serine 9 [EC:3.4.21.-];K01312|4|2e-37|158|der:Dere_GG22658|trypsin [EC:3.4.21.4]	-	GO:0004175//endopeptidase activity;GO:0004175//endopeptidase activity	GO:0019538//protein metabolic process;GO:0019538//protein metabolic process	gi|198471383|ref|XP_001355599.2|/1.87813e-62/GA21958 [Drosophila pseudoobscura pseudoobscura]
105230173	2804	50	5.58	-3.16359	Down	0.920272	PREDICTED: Bactrocera dorsalis recombination repair protein 1 (LOC105230173), mRNA	K10771|1|2e-137|492|mde:101900317|AP endonuclease 1 [EC:4.2.99.18]	GO:0043231//intracellular membrane-bounded organelle	GO:0003676//nucleic acid binding;GO:0008296//3'-5'-exodeoxyribonuclease activity;GO:0016835//carbon-oxygen lyase activity	GO:0006259//DNA metabolic process;GO:0033554//cellular response to stress	gi|499001358|ref|XP_004534572.1|/2.31526e-159/PREDICTED: recombination repair protein 1-like [Ceratitis capitata]
105230057	1569	236.775	1.245	-7.57123	Down	0.993212	PREDICTED: Bactrocera dorsalis peptidyl-prolyl cis-trans isomerase D-like (LOC105230057), mRNA	K05864|1|7e-112|406|mde:101893420|peptidyl-prolyl isomerase D [EC:5.2.1.8]	-	-	-	gi|557765445|ref|XP_005182423.1|/4.37076e-111/PREDICTED: peptidyl-prolyl cis-trans isomerase D-like [Musca domestica]
105226368	4396	28.575	4.335	-2.72065	Down	0.880597	PREDICTED: Bactrocera dorsalis eukaryotic translation initiation factor 4 gamma 3 (LOC105226368), mRNA	K03260|1|1e-57|228|dme:Dmel_CG10811|translation initiation factor 4G	-	-	-	gi|499014779|ref|XP_004537867.1|/0/PREDICTED: intracellular protein transport protein USO1-like isoform X1 [Ceratitis capitata]
105227963	972	20.31	49.815	1.29439	Up	0.832954	PREDICTED: Bactrocera dorsalis uncharacterized LOC105227963 (LOC105227963), mRNA	-	-	-	-	gi|498971203|ref|XP_004527004.1|/8.84225e-73/PREDICTED: uncharacterized protein LOC101450058 [Ceratitis capitata]
105232280	2236	0.235	75.655	8.33063	Up	0.975293	PREDICTED: Bactrocera dorsalis proline-rich protein 4 (LOC105232280), mRNA	-	-	-	-	gi|499009451|ref|XP_004536569.1|/5.7103e-41/PREDICTED: BCL-6 corepressor-like protein 1-like [Ceratitis capitata]
105222781	1287	2.24	14.225	2.66686	Up	0.808921	PREDICTED: Bactrocera dorsalis uncharacterized LOC105222781 (LOC105222781), mRNA	-	-	-	-	gi|498973103|ref|XP_004527478.1|/3.25823e-58/PREDICTED: soluable nsf attachment protein 29-like [Ceratitis capitata]
105231968	2862	126.175	13.795	-3.19321	Down	0.946665	PREDICTED: Bactrocera dorsalis serine/threonine-protein kinase PAK mbt (LOC105231968), mRNA	K05736|1|0.0|825|dme:Dmel_CG18582|p21-activated kinase 7 [EC:2.7.11.1]	-	GO:0004672//protein kinase activity;GO:0032559	GO:0006464//cellular protein modification process	gi|498936555|ref|XP_004520428.1|/0/PREDICTED: serine/threonine-protein kinase PAK mbt-like isoform X1 [Ceratitis capitata]
105222369	626	30.865	7.055	-2.12925	Down	0.864449	PREDICTED: Bactrocera dorsalis RNA polymerase II transcriptional coactivator (LOC105222369), mRNA	-	-	GO:0005488	-	gi|498988843|ref|XP_004531458.1|/9.13542e-32/PREDICTED: RNA polymerase II transcriptional coactivator-like [Ceratitis capitata]
105223635	1640.12	56.945	21.385	-1.41297	Down	0.850999	PREDICTED: Bactrocera dorsalis zinc finger protein OZF-like (LOC105223635), transcript variant X3, mRNA	K09228|1|3e-39|165|mze:101479088|KRAB domain-containing zinc finger protein	-	-	-	gi|499008059|ref|XP_004536224.1|/1.4851e-173/PREDICTED: zinc finger protein weckle-like isoform X1 [Ceratitis capitata]
105225378	746	599.095	2319.32	1.95285	Up	0.927439	PREDICTED: Bactrocera dorsalis probable aconitate hydratase, mitochondrial (LOC105225378), mRNA	K01681|1|1e-124|447|dwi:Dwil_GK21115|aconitate hydratase [EC:4.2.1.3]	GO:0043231//intracellular membrane-bounded organelle;GO:0044444//cytoplasmic part	GO:0051536//iron-sulfur cluster binding;GO:0016836//hydro-lyase activity	GO:0009060//aerobic respiration	gi|498960815|ref|XP_004524701.1|/2.3168e-132/PREDICTED: probable aconitate hydratase, mitochondrial-like [Ceratitis capitata]
105232888	6653.26	118.185	273.23	1.20907	Up	0.866937	PREDICTED: Bactrocera dorsalis putative glutamate synthase [NADPH] (LOC105232888), transcript variant X3, mRNA	K00264|1|0.0|1798|mde:101893373|glutamate synthase (NADPH/NADH) [EC:1.4.1.13 1.4.1.14]	-	GO:0046914//transition metal ion binding;GO:0051540;GO:0015930//glutamate synthase activity;GO:0050662//coenzyme binding;GO:0000166//nucleotide binding;GO:0046914//transition metal ion binding;GO:0051540;GO:0015930//glutamate synthase activity;GO:0050662//coenzyme binding;GO:0000166//nucleotide binding;GO:0046914//transition metal ion binding;GO:0051540;GO:0015930//glutamate synthase activity;GO:…	GO:0006536//glutamate metabolic process;GO:0006536//glutamate metabolic process;GO:0006536//glutamate metabolic process	gi|498967680|ref|XP_004526125.1|/0/PREDICTED: glutamate synthase [NADH], amyloplastic-like isoform X3 [Ceratitis capitata]
105232317	1066	1.265	14.995	3.56727	Up	0.842735	PREDICTED: Bactrocera dorsalis uncharacterized LOC105232317 (LOC105232317), mRNA	-	-	-	-	gi|499000895|ref|XP_004534459.1|/8.66099e-96/PREDICTED: uncharacterized protein LOC101463549 [Ceratitis capitata]
105226820	7487	2.3	18.605	3.01598	Up	0.852728	PREDICTED: Bactrocera dorsalis cell wall protein IFF6 (LOC105226820), mRNA	K09172|1|2e-159|566|mde:101892220|nuclear factor I, invertebrate	-	-	GO:0034645//cellular macromolecule biosynthetic process;GO:0090304	gi|498939120|ref|XP_004521103.1|/0/PREDICTED: nuclear factor 1 A-type-like isoform X1 [Ceratitis capitata]
105230075	11835	28.045	9.565	-1.55191	Down	0.819125	PREDICTED: Bactrocera dorsalis uncharacterized LOC105230075 (LOC105230075), mRNA	K18953|1|4e-62|244|apla:101790456|factor associated with neutral sphingomyelinase activation	-	-	-	gi|498930770|ref|XP_004518969.1|/0/PREDICTED: uncharacterized protein LOC101454375 [Ceratitis capitata]
105230192	3226	30.68	8.065	-1.92755	Down	0.854499	PREDICTED: Bactrocera dorsalis pre-mRNA-processing factor 40 homolog A (LOC105230192), mRNA	K12821|1|0.0|842|mde:101893132|pre-mRNA-processing factor 40	GO:0005681//spliceosomal complex;GO:0030532//small nuclear ribonucleoprotein complex	-	GO:0000377	gi|499001434|ref|XP_004534591.1|/0/PREDICTED: pre-mRNA-processing factor 40 homolog A-like isoform X2 [Ceratitis capitata]
105222037	1542	67.315	1.01	-6.0585	Down	0.970023	PREDICTED: Bactrocera dorsalis tubulin gamma-1 chain-like (LOC105222037), transcript variant X2, mRNA	K10389|1|0.0|863|mde:101891482|tubulin gamma	GO:0000931//gamma-tubulin large complex;GO:0000931//gamma-tubulin large complex	GO:0017111//nucleoside-triphosphatase activity;GO:0008017//microtubule binding;GO:0032561//guanyl ribonucleotide binding;GO:0005198//structural molecule activity;GO:0017111//nucleoside-triphosphatase activity;GO:0008017//microtubule binding;GO:0032561//guanyl ribonucleotide binding;GO:0005198//structural molecule activity	GO:0000087//mitotic M phase;GO:0051297//centrosome organization;GO:0043623//cellular protein complex assembly;GO:0009207;GO:0051304//chromosome separation;GO:0000087//mitotic M phase;GO:0051297//centrosome organization;GO:0043623//cellular protein complex assembly;GO:0009207;GO:0051304//chromosome separation	gi|557777034|ref|XP_005188153.1|/0/PREDICTED: tubulin gamma-1 chain-like [Musca domestica]
105231735	5566	35.49	5.815	-2.60956	Down	0.891728	PREDICTED: Bactrocera dorsalis bromodomain adjacent to zinc finger domain protein 1A (LOC105231735), mRNA	K11655|1|0.0|1689|mde:101900830|bromodomain adjacent to zinc finger domain protein 1A	GO:0031010//ISWI-type complex	GO:0004468//lysine N-acetyltransferase activity, acting on acetyl phosphate as donor;GO:0003676//nucleic acid binding	GO:0009888//tissue development;GO:0048812//neuron projection morphogenesis;GO:0006333//chromatin assembly or disassembly;GO:0034728//nucleosome organization;GO:0033121;GO:0048513//animal organ development	gi|499000149|ref|XP_004534275.1|/0/PREDICTED: bromodomain adjacent to zinc finger domain protein 1A-like [Ceratitis capitata]
105222073	1409	343.875	9.55	-5.17024	Down	0.988658	PREDICTED: Bactrocera dorsalis protein amalgam (LOC105222073), mRNA	K06772|1|1e-31|139|lgi:LOTGIDRAFT_96129|limbic system-associated membrane protein;K06773|1|1e-31|139|lgi:LOTGIDRAFT_96129|opioid binding protein/cell adhesion molecule-like;K06774|1|1e-31|139|lgi:LOTGIDRAFT_96129|neurotrimin;K06775|2|1e-29|133|crg:105342293|neuronal growth regulator 1	GO:0016020//membrane	GO:0005488	GO:0009987//cellular process	gi|498958645|ref|XP_004524347.1|/3.36313e-160/PREDICTED: protein amalgam-like [Ceratitis capitata]
105232513	5311.56	32.76	96.27	1.55515	Up	0.882241	PREDICTED: Bactrocera dorsalis protein mesh (LOC105232513), transcript variant X4, mRNA	K06493|1|5e-34|150|bfo:BRAFLDRAFT_129967|integrin beta 3;K06825|1|5e-34|150|bfo:BRAFLDRAFT_129967|fibrillin 1;K13912|2|8e-28|129|aqu:105312476|deleted in malignant brain tumors 1 protein;K17307|3|2e-27|127|tad:TRIADDRAFT_53733|fibulin 1/2	-	-	GO:0031589//cell-substrate adhesion;GO:0031589//cell-substrate adhesion;GO:0031589//cell-substrate adhesion	gi|498952890|ref|XP_004523413.1|/0/PREDICTED: extracellular domains-containing protein CG31004-like isoform X5 [Ceratitis capitata]
105228495	973	0.88	20.61	4.5497	Up	0.898221	PREDICTED: Bactrocera dorsalis diuretic hormone class 2 (LOC105228495), mRNA	-	-	GO:0005179//hormone activity	GO:0007186//G-protein coupled receptor signaling pathway;GO:0046903//secretion	gi|498972470|ref|XP_004527320.1|/6.21411e-42/PREDICTED: diuretic hormone class 2-like [Ceratitis capitata]
105222134	5265	19.965	2.16	-3.20837	Down	0.866009	PREDICTED: Bactrocera dorsalis Fanconi anemia group D2 protein (LOC105222134), mRNA	K10891|1|0.0|1429|mde:101901329|fanconi anemia group D2 protein	-	-	-	gi|499007262|ref|XP_004536027.1|/0/PREDICTED: Fanconi anemia group D2 protein homolog [Ceratitis capitata]
105222649	4057	23.245	3.59	-2.69486	Down	0.864238	PREDICTED: Bactrocera dorsalis uncharacterized LOC105222649 (LOC105222649), mRNA	K16809|1|2e-33|147|tca:662272|protein QN1	-	-	-	gi|499014335|ref|XP_004537759.1|/0/PREDICTED: serine-rich adhesin for platelets-like isoform X1 [Ceratitis capitata]
105231242	1338	176.625	0.725	-7.92849	Down	0.990176	PREDICTED: Bactrocera dorsalis uncharacterized LOC105231242 (LOC105231242), mRNA	-	-	-	-	gi|498943427|ref|XP_004521876.1|/1.49185e-85/PREDICTED: uncharacterized protein LOC101456993 [Ceratitis capitata]
105232310	5482	7.84	25.83	1.72012	Up	0.825533	PREDICTED: Bactrocera dorsalis cGMP-dependent protein kinase, isozyme 1 (LOC105232310), mRNA	K07376|1|0.0|1155|mde:101894351|cGMP-dependent protein kinase 1 [EC:2.7.11.12]	-	GO:0004690//cyclic nucleotide-dependent protein kinase activity;GO:0032559	GO:0006464//cellular protein modification process	gi|499000651|ref|XP_004534398.1|/0/PREDICTED: cGMP-dependent protein kinase, isozyme 1-like [Ceratitis capitata]
105224684	2170	1.745	14.995	3.10318	Up	0.829454	PREDICTED: Bactrocera dorsalis leucine-rich repeat protein SHOC-2 (LOC105224684), mRNA	K16175|1|9e-20|101|crg:105347371|protein scribble	-	-	-	gi|498982487|ref|XP_004529873.1|/0/PREDICTED: leucine-rich repeat-containing protein 28-like isoform X2 [Ceratitis capitata]
105233698	1796	62.755	18.9	-1.73134	Down	0.880049	PREDICTED: Bactrocera dorsalis heat shock protein 68-like (LOC105233698), partial mRNA	K03283|1|0.0|936|dmo:Dmoj_GI24163|heat shock 70kDa protein 1/8;K06758|1|0.0|936|dmo:Dmoj_GI24163|L1 cell adhesion molecule like protein	GO:0043231//intracellular membrane-bounded organelle;GO:0044444//cytoplasmic part;GO:0015630//microtubule cytoskeleton	GO:0005515//protein binding;GO:0032559	GO:0010259//multicellular organism aging;GO:0006950//response to stress;GO:0044267//cellular protein metabolic process	gi|498997376|ref|XP_004533587.1|/0/PREDICTED: heat shock protein 68-like [Ceratitis capitata]
105224137	2736	45.325	17.51	-1.37213	Down	0.835568	PREDICTED: Bactrocera dorsalis 1-acylglycerophosphocholine O-acyltransferase 1 (LOC105224137), transcript variant X2, mRNA	K13510|1|0.0|729|dme:Dmel_CG32699|lysophosphatidylcholine acyltransferase / lyso-PAF acetyltransferase [EC:2.3.1.23 2.3.1.67]	-	GO:0046872//metal ion binding;GO:0016747//transferase activity, transferring acyl groups other than amino-acyl groups;GO:0046872//metal ion binding;GO:0016747//transferase activity, transferring acyl groups other than amino-acyl groups	-	gi|499003608|ref|XP_004535128.1|/0/PREDICTED: 1-acylglycerophosphocholine O-acyltransferase 1-like [Ceratitis capitata]
105230403	9004.19	68.46	16.39	-2.06245	Down	0.899992	PREDICTED: Bactrocera dorsalis supporter of activation of yellow protein (LOC105230403), transcript variant X3, mRNA	K13196|1|1e-18|100|xla:397786|zinc finger protein ubi-d4	-	-	-	gi|498987538|ref|XP_004531131.1|/0/PREDICTED: supporter of activation of yellow protein-like isoform X1 [Ceratitis capitata]
105223280	1678.06	14.655	131.975	3.1708	Up	0.94734	PREDICTED: Bactrocera dorsalis vesicle-associated membrane protein 2 (LOC105223280), transcript variant X6, mRNA	K13504|1|2e-34|149|dme:Dmel_CG17248|vesicle-associated membrane protein 2	GO:0031224//intrinsic component of membrane;GO:0031224//intrinsic component of membrane;GO:0031224//intrinsic component of membrane;GO:0031224//intrinsic component of membrane;GO:0030136//clathrin-coated vesicle;GO:0033267;GO:0031224//intrinsic component of membrane;GO:0030136//clathrin-coated vesicle;GO:0033267;GO:0031224//intrinsic component of membrane	-	GO:0006810//transport;GO:0006810//transport;GO:0006810//transport;GO:0016192//vesicle-mediated transport;GO:0032940//secretion by cell;GO:0001505//regulation of neurotransmitter levels;GO:0016192//vesicle-mediated transport;GO:0032940//secretion by cell;GO:0001505//regulation of neurotransmitter levels;GO:0006810//transport	gi|557779931|ref|XP_005189589.1|/2.56241e-33/PREDICTED: vesicle-associated membrane protein 2-like [Musca domestica]
105226205	2249.68	211.535	14.015	-3.91585	Down	0.968927	PREDICTED: Bactrocera dorsalis ATP-dependent RNA helicase vasa, isoform A (LOC105226205), transcript variant X6, mRNA	K13982|1|0.0|763|mde:101887752|probable ATP-dependent RNA helicase DDX4 [EC:3.6.4.13]	GO:0044427;GO:0005737//cytoplasm;GO:0044427;GO:0005737//cytoplasm;GO:0044427;GO:0005737//cytoplasm;GO:0044427;GO:0005737//cytoplasm;GO:0044427;GO:0005737//cytoplasm;GO:0044427;GO:0005737//cytoplasm	GO:0004386//helicase activity;GO:0032559;GO:0042623//ATPase activity, coupled;GO:0003729//mRNA binding;GO:0004386//helicase activity;GO:0032559;GO:0042623//ATPase activity, coupled;GO:0003729//mRNA binding;GO:0004386//helicase activity;GO:0032559;GO:0042623//ATPase activity, coupled;GO:0003729//mRNA binding;GO:0004386//helicase activity;GO:0032559;GO:0042623//ATPase activity, coupled;GO:0003729//…	GO:0007028//cytoplasm organization;GO:0008283//cell proliferation;GO:0045727//positive regulation of translation;GO:0031124//mRNA 3'-end processing;GO:0006403//RNA localization;GO:0007309//oocyte axis specification;GO:0001709//cell fate determination;GO:0000070//mitotic sister chromatid segregation;GO:0007028//cytoplasm organization;GO:0008283//cell proliferation;GO:0045727//positive regulation o…	gi|498938682|ref|XP_004520984.1|/0/PREDICTED: ATP-dependent RNA helicase vasa, isoform A-like isoform X2 [Ceratitis capitata]
105227727	1849	1.175	12.735	3.43807	Up	0.81942	PREDICTED: Bactrocera dorsalis lysyl oxidase homolog 2B (LOC105227727), mRNA	K00280|1|0.0|809|mde:101898322|lysyl oxidase-like protein 2/3/4 [EC:1.4.3.-]	GO:0044464	GO:0016638//oxidoreductase activity, acting on the CH-NH2 group of donors;GO:0046914//transition metal ion binding;GO:0004888//transmembrane signaling receptor activity	GO:0043412//macromolecule modification;GO:0009987//cellular process	gi|498936217|ref|XP_004520343.1|/0/PREDICTED: lysyl oxidase homolog 2B-like [Ceratitis capitata]
105226800	4435	3.21	28.145	3.13223	Up	0.891095	PREDICTED: Bactrocera dorsalis cubilin (LOC105226800), mRNA	K14616|1|3e-40|170|xma:102226956|cubilin	-	-	-	gi|498950909|ref|XP_004523092.1|/0/PREDICTED: uncharacterized protein LOC101451017 isoform X2 [Ceratitis capitata]
105223593	1230	22.225	57.64	1.37489	Up	0.846614	PREDICTED: Bactrocera dorsalis uncharacterized LOC105223593 (LOC105223593), mRNA	-	-	-	-	gi|498966171|ref|XP_004525746.1|/1.11337e-84/PREDICTED: glycoprotein gp2-like [Ceratitis capitata]
105225301	1710	24.825	1.305	-4.24967	Down	0.908424	PREDICTED: Bactrocera dorsalis cytochrome P450 307a1-like (LOC105225301), mRNA	K14939|1|1e-172|608|dwi:Dwil_GK19177|cytochrome P450, family 307, subfamily A	-	GO:0016491//oxidoreductase activity;GO:0005506//iron ion binding	-	gi|498932721|ref|XP_004519455.1|/0/PREDICTED: cytochrome P450 307a1-like [Ceratitis capitata]
105230415	354	21.09	61.31	1.53956	Up	0.865756	PREDICTED: Bactrocera dorsalis uncharacterized LOC105230415 (LOC105230415), mRNA	-	-	-	-	gi|498987739|ref|XP_004531179.1|/4.71198e-36/PREDICTED: uncharacterized protein LOC101454523 [Ceratitis capitata]
105231691	1830	49.33	3.84	-3.68329	Down	0.93195	PREDICTED: Bactrocera dorsalis maternal protein pumilio-like (LOC105231691), mRNA	K17943|1|9e-77|290|aga:AgaP_AGAP003914|pumilio RNA-binding family	-	GO:0003723//RNA binding	GO:0080090//regulation of primary metabolic process;GO:0048638//regulation of developmental growth;GO:0007267//cell-cell signaling;GO:0008354//germ cell migration;GO:0007613//memory;GO:0048812//neuron projection morphogenesis;GO:0006412//translation;GO:0010468//regulation of gene expression;GO:0016070//RNA metabolic process;GO:0001700//embryonic development via the syncytial blastoderm;GO:0007281…	gi|499011860|ref|XP_004537151.1|/2.06397e-171/PREDICTED: maternal protein pumilio-like isoform X3 [Ceratitis capitata]
105232726	2233	17.02	41.72	1.29351	Up	0.822961	PREDICTED: Bactrocera dorsalis asparagine synthetase [glutamine-hydrolyzing] 2 (LOC105232726), mRNA	K01953|1|0.0|892|mde:101894179|asparagine synthase (glutamine-hydrolysing) [EC:6.3.5.4]	-	GO:0016884//carbon-nitrogen ligase activity, with glutamine as amido-N-donor	GO:0006528//asparagine metabolic process	gi|498959713|ref|XP_004524519.1|/0/PREDICTED: probable asparagine synthetase [glutamine-hydrolyzing]-like [Ceratitis capitata]
105232924	3749.6	164.045	355.48	1.11568	Up	0.854962	PREDICTED: Bactrocera dorsalis sodium/potassium-transporting ATPase subunit alpha (LOC105232924), transcript variant X7, mRNA	K01539|1|0.0|1895|mde:101893028|sodium/potassium-transporting ATPase subunit alpha [EC:3.6.3.9]	GO:0031224//intrinsic component of membrane;GO:0031224//intrinsic component of membrane;GO:0031224//intrinsic component of membrane;GO:0031224//intrinsic component of membrane;GO:0031224//intrinsic component of membrane;GO:0031224//intrinsic component of membrane;GO:0043231//intracellular membrane-bounded organelle;GO:0043296//apical junction complex;GO:0005887//integral component of plasma membr…	GO:0042625//ATPase coupled ion transmembrane transporter activity;GO:0022890//inorganic cation transmembrane transporter activity;GO:0032559;GO:0042625//ATPase coupled ion transmembrane transporter activity;GO:0022890//inorganic cation transmembrane transporter activity;GO:0032559;GO:0042625//ATPase coupled ion transmembrane transporter activity;GO:0022890//inorganic cation transmembrane transpor…	GO:0009206;GO:0006812//cation transport;GO:0009206;GO:0006812//cation transport;GO:0009206;GO:0006812//cation transport;GO:0009206;GO:0006812//cation transport;GO:0009206;GO:0006812//cation transport;GO:0009206;GO:0006812//cation transport;GO:0009605//response to external stimulus;GO:0007626//locomotory behavior;GO:0007267//cell-cell signaling;GO:0007043//cell-cell junction assembly;GO:0010259//m…	gi|499007338|ref|XP_004536047.1|/0/PREDICTED: sodium/potassium-transporting ATPase subunit alpha-like isoform X5 [Ceratitis capitata]
105229387	2181	42.93	13.47	-1.67224	Down	0.859685	PREDICTED: Bactrocera dorsalis nucleolar complex protein 2 homolog (LOC105229387), mRNA	K14833|1|0.0|878|mde:101895964|nucleolar complex protein 2	-	-	-	gi|498969810|ref|XP_004526654.1|/0/PREDICTED: nucleolar complex protein 2 homolog [Ceratitis capitata]
105231537	1705	37.675	76.325	1.01855	Up	0.807783	PREDICTED: Bactrocera dorsalis cytochrome P450 6g1-like (LOC105231537), mRNA	K14999|1|6e-157|556|dvi:Dvir_GJ20772|cytochrome P450, family 6 [EC:1.14.-.-]	-	GO:0046872//metal ion binding	-	gi|498950108|ref|XP_004522962.1|/0/PREDICTED: cytochrome P450 6g1-like [Ceratitis capitata]
105225842	3282.54	21.28	61.62	1.5339	Up	0.865292	PREDICTED: Bactrocera dorsalis RNA-binding protein Nova-1 (LOC105225842), transcript variant X9, mRNA	K14944|1|0.0|781|mde:101897889|RNA-binding protein Nova	GO:0043231//intracellular membrane-bounded organelle;GO:0043231//intracellular membrane-bounded organelle;GO:0043231//intracellular membrane-bounded organelle;GO:0043231//intracellular membrane-bounded organelle;GO:0043231//intracellular membrane-bounded organelle;GO:0043231//intracellular membrane-bounded organelle;GO:0043231//intracellular membrane-bounded organelle;GO:0043231//intracellular me…	GO:0003676//nucleic acid binding;GO:0003676//nucleic acid binding;GO:0003676//nucleic acid binding;GO:0003676//nucleic acid binding;GO:0003676//nucleic acid binding;GO:0003676//nucleic acid binding;GO:0003676//nucleic acid binding;GO:0003676//nucleic acid binding;GO:0003676//nucleic acid binding	GO:0000377;GO:0000377;GO:0000377;GO:0000377;GO:0000377;GO:0000377;GO:0000377;GO:0000377;GO:0000377	gi|498951328|ref|XP_004523158.1|/0/PREDICTED: RNA-binding protein Nova-2-like isoform X7 [Ceratitis capitata]
105227041	1062	50.515	20.545	-1.29792	Down	0.834219	PREDICTED: Bactrocera dorsalis translin-associated protein X (LOC105227041), partial mRNA	-	-	-	-	gi|498951659|ref|XP_004523210.1|/6.33421e-123/PREDICTED: translin-associated protein X-like isoform X1 [Ceratitis capitata]
105229166	2648	26.51	3.755	-2.81965	Down	0.879374	PREDICTED: Bactrocera dorsalis frizzled-4 (LOC105229166), mRNA	K02354|1|0.0|672|der:Dere_GG17634|frizzled 4	GO:0016020//membrane	GO:0004888//transmembrane signaling receptor activity	GO:0007166//cell surface receptor signaling pathway	gi|498935581|ref|XP_004520174.1|/0/PREDICTED: frizzled-4-like isoform X1 [Ceratitis capitata]
105232764	1985	58.335	24.61	-1.24512	Down	0.83561	PREDICTED: Bactrocera dorsalis BTB/POZ domain-containing protein 10 (LOC105232764), mRNA	K10482|1|2e-158|561|dgr:Dgri_GH15823|BTB/POZ domain-containing protein 10	GO:0005887//integral component of plasma membrane	GO:0005267//potassium channel activity	GO:0048102//autophagic cell death;GO:0030001//metal ion transport	gi|498959507|ref|XP_004524488.1|/0/PREDICTED: BTB/POZ domain-containing protein 10-like isoform X1 [Ceratitis capitata]
105227134	2124	45.915	1.675	-4.77673	Down	0.947719	PREDICTED: Bactrocera dorsalis cyclin-J (LOC105227134), mRNA	K06627|1|5e-13|79.0|lcm:102363965|cyclin A	-	-	GO:0000087//mitotic M phase	gi|498931098|ref|XP_004519060.1|/4.8538e-151/PREDICTED: cyclin-J-like [Ceratitis capitata]
105222140	1949	69.63	206.84	1.57073	Up	0.896366	PREDICTED: Bactrocera dorsalis adenylosuccinate synthetase (LOC105222140), mRNA	K01939|1|0.0|793|mde:101896715|adenylosuccinate synthase [EC:6.3.4.4]	GO:0044424	GO:0046872//metal ion binding;GO:0016879//ligase activity, forming carbon-nitrogen bonds;GO:0032561//guanyl ribonucleotide binding	GO:0006163//purine nucleotide metabolic process	gi|499007277|ref|XP_004536031.1|/0/PREDICTED: adenylosuccinate synthetase-like [Ceratitis capitata]
105232430	732	24.47	0.28	-6.44944	Down	0.926554	PREDICTED: Bactrocera dorsalis uncharacterized LOC105232430 (LOC105232430), ncRNA	-	-	-	-	-
105229624	5797	23.56	7.065	-1.73758	Down	0.817649	PREDICTED: Bactrocera dorsalis CUGBP Elav-like family member 6 (LOC105229624), mRNA	K14411|1|7e-126|455|dwi:Dwil_GK12850|RNA-binding protein Musashi	-	GO:0005488	-	gi|498927835|ref|XP_004518243.1|/2.92848e-146/PREDICTED: CUGBP Elav-like family member 2-like [Ceratitis capitata]
105225002	2668	32.925	6.115	-2.42876	Down	0.88026	PREDICTED: Bactrocera dorsalis nuclear pore complex protein Nup93-like (LOC105225002), mRNA	K14309|1|0.0|1432|mde:101895022|nuclear pore complex protein Nup93	GO:0005635//nuclear envelope	-	GO:0051234//establishment of localization	gi|499004175|ref|XP_004535269.1|/0/PREDICTED: nuclear pore complex protein Nup93-like [Ceratitis capitata]
105226033	1355	8.61	83.67	3.28063	Up	0.938612	PREDICTED: Bactrocera dorsalis uncharacterized LOC105226033 (LOC105226033), mRNA	-	-	-	-	gi|499011460|ref|XP_004537054.1|/9.87736e-162/PREDICTED: uncharacterized protein LOC101451551 [Ceratitis capitata]
105228295	1217	93.585	36.315	-1.36571	Down	0.863943	PREDICTED: Bactrocera dorsalis mediator of RNA polymerase II transcription subunit 8 (LOC105228295), mRNA	K15129|1|3e-107|390|mde:101892814|mediator of RNA polymerase II transcription subunit 8	GO:0043234//protein complex;GO:0043231//intracellular membrane-bounded organelle	-	GO:0006352//DNA-templated transcription, initiation;GO:0006355//regulation of transcription, DNA-templated	gi|498956453|ref|XP_004523995.1|/7.99089e-128/PREDICTED: mediator of RNA polymerase II transcription subunit 8-like [Ceratitis capitata]
105225057	1263	52.655	147.64	1.48744	Up	0.885952	PREDICTED: Bactrocera dorsalis lysosomal aspartic protease (LOC105225057), mRNA	K01379|1|2e-139|497|dya:Dyak_GE10927|cathepsin D [EC:3.4.23.5]	-	GO:0004175//endopeptidase activity	GO:0019538//protein metabolic process	gi|498965271|ref|XP_004525557.1|/0/PREDICTED: lysosomal aspartic protease-like [Ceratitis capitata]
105232185	2171	21.585	4.055	-2.41226	Down	0.846108	PREDICTED: Bactrocera dorsalis uncharacterized LOC105232185 (LOC105232185), mRNA	-	-	-	-	gi|498985025|ref|XP_004530511.1|/4.66449e-149/PREDICTED: uncharacterized protein LOC101451341 [Ceratitis capitata]
105223679	1272	19.14	0.375	-5.67356	Down	0.902268	PREDICTED: Bactrocera dorsalis phospholipase A1-like (LOC105223679), mRNA	K01059|1|2e-68|261|dse:Dsec_GM22281|lipoprotein lipase [EC:3.1.1.34]	-	-	-	gi|499004553|ref|XP_004535360.1|/1.91767e-111/PREDICTED: vitellogenin-1-like [Ceratitis capitata]
105222128	934	25.535	4.33	-2.56004	Down	0.866262	PREDICTED: Bactrocera dorsalis tail-anchored protein insertion receptor WRB (LOC105222128), mRNA	-	-	-	-	gi|499007258|ref|XP_004536026.1|/3.34801e-82/PREDICTED: uncharacterized protein LOC101461415 [Ceratitis capitata]
105232511	4878.35	10.21	74.54	2.86803	Up	0.927102	PREDICTED: Bactrocera dorsalis chaoptin (LOC105232511), transcript variant X2, mRNA	K17256|1|1e-40|172|amj:102575291|insulin-like growth factor-binding protein complex acid labile subunit	GO:0016020//membrane;GO:0016020//membrane	-	GO:0016337//single organismal cell-cell adhesion;GO:0042051//compound eye photoreceptor development;GO:0016337//single organismal cell-cell adhesion;GO:0042051//compound eye photoreceptor development	gi|498952909|ref|XP_004523416.1|/0/PREDICTED: chaoptin-like [Ceratitis capitata]
105231410	7356	84.565	14.28	-2.56606	Down	0.920988	PREDICTED: Bactrocera dorsalis F-box/WD repeat-containing protein 7 (LOC105231410), mRNA	K10260|1|0.0|1074|mde:101897494|F-box and WD-40 domain protein 7	-	GO:0005515//protein binding	GO:0040008//regulation of growth;GO:0043161//proteasome-mediated ubiquitin-dependent protein catabolic process;GO:0006935//chemotaxis;GO:0006261//DNA-dependent DNA replication;GO:0008285//negative regulation of cell proliferation;GO:0007067//mitotic nuclear division;GO:0007346//regulation of mitotic cell cycle	gi|498970006|ref|XP_004526703.1|/0/PREDICTED: F-box/WD repeat-containing protein 7-like isoform X1 [Ceratitis capitata]
105223160	8787	8.395	26.84	1.67678	Up	0.82625	PREDICTED: Bactrocera dorsalis inactive rhomboid protein 1 (LOC105223160), mRNA	K10380|1|1e-11|76.6|dvi:Dvir_GJ19213|ankyrin;K02857|2|2e-06|58.9|dan:Dana_GF24760|rhomboid-related protein 1/2/3 [EC:3.4.21.105]	-	-	-	gi|498954930|ref|XP_004523746.1|/0/PREDICTED: inactive rhomboid protein 1-like isoform X1 [Ceratitis capitata]
105228945	2890	21.015	2.135	-3.29911	Down	0.871701	PREDICTED: Bactrocera dorsalis sarcosine dehydrogenase, mitochondrial (LOC105228945), mRNA	K00314|1|0.0|1479|mde:101899451|sarcosine dehydrogenase [EC:1.5.8.3]	GO:0044424	GO:0008168//methyltransferase activity	GO:0006544//glycine metabolic process	gi|498947887|ref|XP_004522607.1|/0/PREDICTED: sarcosine dehydrogenase, mitochondrial-like [Ceratitis capitata]
105225422	2271	8.035	34.96	2.12134	Up	0.872165	PREDICTED: Bactrocera dorsalis uncharacterized protein DDB_G0283357-like (LOC105225422), mRNA	K04955|1|3e-64|249|mde:101896207|hyperpolarization activated cyclic nucleotide-gated potassium channel 2	-	-	-	gi|498968809|ref|XP_004526406.1|/0/PREDICTED: uncharacterized protein LOC101462046 isoform X3 [Ceratitis capitata]
105232017	1532	133.57	1.55	-6.42918	Down	0.9844	PREDICTED: Bactrocera dorsalis rho GTPase-activating protein gacGG-like (LOC105232017), mRNA	-	-	-	-	gi|498928590|ref|XP_004518439.1|/9.91287e-44/PREDICTED: uncharacterized protein LOC101455957 [Ceratitis capitata]
105230399	2815	72.33	32.985	-1.13278	Down	0.825154	PREDICTED: Bactrocera dorsalis dentin sialophosphoprotein (LOC105230399), mRNA	K03251|1|4e-19|99.8|crg:105324077|translation initiation factor 3 subunit D	GO:0043231//intracellular membrane-bounded organelle	-	GO:0001654//eye development	gi|498987523|ref|XP_004531128.1|/0/PREDICTED: uncharacterized protein LOC101460977 isoform X1 [Ceratitis capitata]
105233547	1946	29.55	10.355	-1.51283	Down	0.821697	PREDICTED: Bactrocera dorsalis nucleoporin NUP116/NSP116-like (LOC105233547), mRNA	K14321|1|3e-49|199|dvi:Dvir_GJ17466|nucleoporin-like protein 2	-	GO:0005488	-	gi|499008246|ref|XP_004536271.1|/2.0376e-124/PREDICTED: nucleoporin NUP116/NSP116-like [Ceratitis capitata]
105233306	1951	41.73	16.28	-1.35798	Down	0.830129	PREDICTED: Bactrocera dorsalis protein KBP homolog (LOC105233306), mRNA	-	-	-	-	gi|498972365|ref|XP_004527294.1|/0/PREDICTED: protein KBP homolog [Ceratitis capitata]
105228797	1249.17	111.14	348.86	1.65027	Up	0.90893	PREDICTED: Bactrocera dorsalis heat shock protein beta-1 (LOC105228797), transcript variant X2, mRNA	K09542|1|3e-17|92.0|bfo:BRAFLDRAFT_130908|crystallin, alpha B;K04455|4|3e-15|85.5|cin:100177240|heat shock protein beta-1	-	-	GO:0006950//response to stress;GO:0006950//response to stress	gi|498980763|ref|XP_004529438.1|/1.30537e-85/PREDICTED: heat shock protein beta-1-like isoform X3 [Ceratitis capitata]
105228811	1979	3.25	18.845	2.53567	Up	0.83599	PREDICTED: Bactrocera dorsalis gamma-butyrobetaine dioxygenase (LOC105228811), mRNA	K00471|1|9e-173|609|mde:101894750|gamma-butyrobetaine dioxygenase [EC:1.14.11.1]	-	GO:0003824//catalytic activity	GO:0008152//metabolic process	gi|498980810|ref|XP_004529450.1|/0/PREDICTED: gamma-butyrobetaine dioxygenase-like [Ceratitis capitata]
105233527	423	0.385	14.685	5.25334	Up	0.870689	PREDICTED: Bactrocera dorsalis uncharacterized LOC105233527 (LOC105233527), mRNA	-	-	-	-	gi|498971519|ref|XP_004527083.1|/6.85934e-35/PREDICTED: uncharacterized protein LOC101448505 [Ceratitis capitata]
105231157	4357.84	39.27	14.01	-1.48697	Down	0.840712	PREDICTED: Bactrocera dorsalis intersectin-1 (LOC105231157), transcript variant X4, mRNA	K12470|1|3e-25|120|tca:103315115|SH3 domain-containing kinase-binding protein 1;K13738|2|7e-23|112|xtr:100158527|CD2-associated protein;K07365|4|5e-22|110|hmg:100201881|NCK adaptor protein	GO:0044448;GO:0016020//membrane;GO:0030136//clathrin-coated vesicle;GO:0044448;GO:0016020//membrane;GO:0030136//clathrin-coated vesicle;GO:0044448;GO:0016020//membrane;GO:0030136//clathrin-coated vesicle;GO:0044448;GO:0016020//membrane;GO:0030136//clathrin-coated vesicle	GO:0005488;GO:0005488;GO:0005488;GO:0005488	GO:0033036;GO:0033674//positive regulation of kinase activity;GO:0007405//neuroblast proliferation;GO:0006897//endocytosis;GO:0007416//synapse assembly;GO:0008593//regulation of Notch signaling pathway;GO:0033036;GO:0033674//positive regulation of kinase activity;GO:0007405//neuroblast proliferation;GO:0006897//endocytosis;GO:0007416//synapse assembly;GO:0008593//regulation of Notch signaling pat…	gi|498942754|ref|XP_004521766.1|/0/PREDICTED: intersectin-1-like isoform X2 [Ceratitis capitata]
105231389	749	370.825	10.33	-5.16583	Down	0.988869	PREDICTED: Bactrocera dorsalis uncharacterized LOC105231389 (LOC105231389), ncRNA	-	-	-	-	-
105229695	368	1.655	15.65	3.24126	Up	0.838772	PREDICTED: Bactrocera dorsalis sapecin-like (LOC105229695), mRNA	-	-	-	-	gi|499013026|ref|XP_004537435.1|/9.45143e-16/PREDICTED: phormicin-like [Ceratitis capitata]
105232251	1857	19.135	134.63	2.81471	Up	0.938696	PREDICTED: Bactrocera dorsalis guanine nucleotide-binding protein subunit gamma-e (LOC105232251), mRNA	K04547|1|2e-35|153|dmo:Dmoj_GI17467|guanine nucleotide-binding protein G(I)/G(S)/G(O) subunit gamma-13	GO:0031234//extrinsic component of cytoplasmic side of plasma membrane;GO:0042995//cell projection	GO:0060089;GO:0017111//nucleoside-triphosphatase activity	GO:0050953//sensory perception of light stimulus;GO:0007166//cell surface receptor signaling pathway	gi|665407287|ref|NP_001285776.1|/3.83482e-40/Ggamma30A, isoform J [Drosophila melanogaster]
105222396	1737.18	298.4	2947.13	3.30399	Up	0.962434	PREDICTED: Bactrocera dorsalis troponin T, skeletal muscle (LOC105222396), transcript variant X5, mRNA	K12046|1|2e-130|468|dan:Dana_GF22375|troponin T, fast skeletal muscle	GO:0005865//striated muscle thin filament;GO:0005865//striated muscle thin filament;GO:0005865//striated muscle thin filament;GO:0005865//striated muscle thin filament;GO:0005865//striated muscle thin filament	GO:0008092//cytoskeletal protein binding;GO:0046872//metal ion binding;GO:0008092//cytoskeletal protein binding;GO:0046872//metal ion binding;GO:0008092//cytoskeletal protein binding;GO:0046872//metal ion binding;GO:0008092//cytoskeletal protein binding;GO:0046872//metal ion binding;GO:0008092//cytoskeletal protein binding;GO:0046872//metal ion binding	GO:0031032//actomyosin structure organization;GO:0009888//tissue development;GO:0007015//actin filament organization;GO:0010927;GO:0006875//cellular metal ion homeostasis;GO:0031032//actomyosin structure organization;GO:0009888//tissue development;GO:0007015//actin filament organization;GO:0010927;GO:0006875//cellular metal ion homeostasis;GO:0031032//actomyosin structure organization;GO:0009888/…	gi|499003785|ref|XP_004535172.1|/1.00003e-132/PREDICTED: troponin T, skeletal muscle-like isoform X4 [Ceratitis capitata]
105231313	2707	7.45	293.24	5.2987	Up	0.98811	PREDICTED: Bactrocera dorsalis fibrous sheath CABYR-binding protein (LOC105231313), mRNA	-	-	-	-	gi|498986451|ref|XP_004530859.1|/0/PREDICTED: FK506-binding protein 5-like isoform X1 [Ceratitis capitata]
105230222	3385	44.25	10.465	-2.08011	Down	0.882705	PREDICTED: Bactrocera dorsalis replication factor C subunit 1 (LOC105230222), mRNA	K10754|1|0.0|832|mde:101892845|replication factor C subunit 1	GO:0005657//replication fork;GO:0043231//intracellular membrane-bounded organelle;GO:0015630//microtubule cytoskeleton	GO:0003677//DNA binding;GO:0016462//pyrophosphatase activity;GO:0000166//nucleotide binding	GO:0006259//DNA metabolic process	gi|499011224|ref|XP_004536997.1|/0/PREDICTED: replication factor C subunit 1-like [Ceratitis capitata]
105230900	1259.06	98.28	500.87	2.34947	Up	0.93975	PREDICTED: Bactrocera dorsalis uncharacterized LOC105230900 (LOC105230900), transcript variant X2, mRNA	-	-	-	-	gi|499005443|ref|XP_004535579.1|/1.95579e-40/PREDICTED: uncharacterized protein LOC101463555 isoform X2 [Ceratitis capitata]
105226995	12418.9	33.68	125.44	1.89703	Up	0.907243	PREDICTED: Bactrocera dorsalis titin (LOC105226995), transcript variant X5, mRNA	K00907|1|9e-69|266|spu:581963|myosin-light-chain kinase [EC:2.7.11.18]	-	-	-	gi|195490669|ref|XP_002093237.1|/0/GE20886 [Drosophila yakuba]
105222451	1849.82	61.895	23.14	-1.41943	Down	0.855932	PREDICTED: Bactrocera dorsalis adult enhancer factor 1 (LOC105222451), transcript variant X3, mRNA	K09228|1|9e-39|164|amj:102567132|KRAB domain-containing zinc finger protein	GO:0044464;GO:0044464;GO:0044464	GO:0046914//transition metal ion binding;GO:0046914//transition metal ion binding;GO:0046914//transition metal ion binding	-	gi|498955447|ref|XP_004523832.1|/7.69921e-112/PREDICTED: LOW QUALITY PROTEIN: adult enhancer factor 1-like [Ceratitis capitata]
105222967	3000	38.145	8.305	-2.19944	Down	0.880133	PREDICTED: Bactrocera dorsalis uncharacterized LOC105222967 (LOC105222967), transcript variant X2, mRNA	K16453|1|4e-50|202|mde:101898149|centrosomal protein CEP110	-	-	-	gi|498962352|ref|XP_004524988.1|/0/PREDICTED: uncharacterized protein LOC101453983 isoform X1 [Ceratitis capitata]
105228283	3957	36.605	10.545	-1.79548	Down	0.859221	PREDICTED: Bactrocera dorsalis katanin p80 WD40 repeat-containing subunit B1 (LOC105228283), transcript variant X2, mRNA	K18643|1|0.0|1099|mde:101897671|katanin p80 WD40 repeat-containing subunit B1	-	-	-	gi|498971847|ref|XP_004527165.1|/0/PREDICTED: katanin p80 WD40 repeat-containing subunit B1-like isoform X1 [Ceratitis capitata]
105233422	1868.18	227.475	99.195	-1.19737	Down	0.863564	PREDICTED: Bactrocera dorsalis putative serine protease K12H4.7 (LOC105233422), transcript variant X2, mRNA	K09649|1|3e-86|322|lcm:102365193|protease, serine, 16 (thymus) [EC:3.4.-.-]	-	GO:0070011//peptidase activity, acting on L-amino acid peptides;GO:0070011//peptidase activity, acting on L-amino acid peptides	GO:0019538//protein metabolic process;GO:0019538//protein metabolic process	gi|498964983|ref|XP_004525500.1|/0/PREDICTED: putative serine protease K12H4.7-like isoform X1 [Ceratitis capitata]
105233154	1523	65.55	28.945	-1.17928	Down	0.83034	PREDICTED: Bactrocera dorsalis obg-like ATPase 1 (LOC105233154), mRNA	K06942|1|0.0|677|mde:101891347|uncharacterized protein	GO:0044464	GO:0032561//guanyl ribonucleotide binding	-	gi|498941862|ref|XP_004521628.1|/0/PREDICTED: obg-like ATPase 1-like isoform X1 [Ceratitis capitata]
105222767	1866.84	48.16	17.16	-1.48879	Down	0.851674	PREDICTED: Bactrocera dorsalis broad-complex core protein isoforms 1/2/3/4/5 (LOC105222767), transcript variant X2, mRNA	K02174|1|1e-32|143|phu:Phum_PHUM258420|broad	GO:0005622//intracellular	GO:0005488;GO:0046872//metal ion binding	-	gi|498972808|ref|XP_004527403.1|/5.71368e-105/PREDICTED: modifier of mdg4-like isoform X2 [Ceratitis capitata]
105228609	1913	20.03	5.915	-1.75971	Down	0.80129	PREDICTED: Bactrocera dorsalis RILP-like protein homolog (LOC105228609), mRNA	K13883|1|4e-24|115|mze:101478553|Rab-interacting lysosomal protein	-	-	-	gi|499008710|ref|XP_004536387.1|/5.93144e-161/PREDICTED: RILP-like protein homolog [Ceratitis capitata]
105232507	1036	107.88	0.15	-9.49025	Down	0.983009	PREDICTED: Bactrocera dorsalis uncharacterized LOC105232507 (LOC105232507), mRNA	-	-	-	-	gi|498988009|ref|XP_004531246.1|/3.3074e-12/PREDICTED: uncharacterized protein LOC101450318 [Ceratitis capitata]
105225652	1268	33.285	13.215	-1.3327	Down	0.810819	PREDICTED: Bactrocera dorsalis sesquipedalian-1 (LOC105225652), mRNA	K01109|1|8e-14|80.5|crg:105321544|inositol polyphosphate-4-phosphatase [EC:3.1.3.66];K18441|3|1e-10|70.1|hmg:100204427|cytohesin	-	-	-	gi|498950554|ref|XP_004523035.1|/4.57423e-81/PREDICTED: sesquipedalian-1-like isoform X1 [Ceratitis capitata]
105222892	2742.03	65.92	136.18	1.04673	Up	0.830171	PREDICTED: Bactrocera dorsalis G protein alpha q subunit (LOC105222892), transcript variant X8, mRNA	K04634|1|0.0|721|mde:101894482|guanine nucleotide-binding protein G(q) subunit alpha	GO:0031234//extrinsic component of cytoplasmic side of plasma membrane;GO:0016028//rhabdomere;GO:0031234//extrinsic component of cytoplasmic side of plasma membrane;GO:0016028//rhabdomere;GO:0031234//extrinsic component of cytoplasmic side of plasma membrane;GO:0016028//rhabdomere;GO:0031234//extrinsic component of cytoplasmic side of plasma membrane;GO:0016028//rhabdomere;GO:0031234//extrinsic c…	GO:0032561//guanyl ribonucleotide binding;GO:0017111//nucleoside-triphosphatase activity;GO:0060089;GO:0032561//guanyl ribonucleotide binding;GO:0017111//nucleoside-triphosphatase activity;GO:0060089;GO:0032561//guanyl ribonucleotide binding;GO:0017111//nucleoside-triphosphatase activity;GO:0060089;GO:0032561//guanyl ribonucleotide binding;GO:0017111//nucleoside-triphosphatase activity;GO:0060089…	GO:0046669//regulation of compound eye retinal cell programmed cell death;GO:0016198//axon choice point recognition;GO:0002251;GO:0010863//positive regulation of phospholipase C activity;GO:0006464//cellular protein modification process;GO:0007186//G-protein coupled receptor signaling pathway;GO:0009266//response to temperature stimulus;GO:0007606//sensory perception of chemical stimulus;GO:00466…	gi|498967330|ref|XP_004526034.1|/0/PREDICTED: guanine nucleotide-binding protein G(q) subunit alpha-like isoform X4 [Ceratitis capitata]
105222225	1307	38.78	106.89	1.46274	Up	0.877899	PREDICTED: Bactrocera dorsalis venom protease-like (LOC105222225), mRNA	K09640|1|1e-44|183|hst:105191168|transmembrane protease, serine 9 [EC:3.4.21.-]	-	GO:0016787//hydrolase activity	-	gi|498936040|ref|XP_004520289.1|/3.5976e-145/PREDICTED: serine protease easter-like [Ceratitis capitata]
105233557	2881	76.655	36.635	-1.06516	Down	0.816721	PREDICTED: Bactrocera dorsalis transmembrane protein 214 (LOC105233557), mRNA	-	-	-	-	gi|499008277|ref|XP_004536278.1|/0/PREDICTED: transmembrane protein 214-like [Ceratitis capitata]
105225063	3879.62	24.63	5.4	-2.18939	Down	0.849566	PREDICTED: Bactrocera dorsalis uncharacterized LOC105225063 (LOC105225063), transcript variant X3, mRNA	K09182|1|1e-11|75.5|acs:100560432|GATA-binding protein 1;K09183|2|1e-11|75.1|nvi:100124032|GATA-binding protein 4	-	GO:0046914//transition metal ion binding;GO:0003677//DNA binding;GO:0001071//nucleic acid binding transcription factor activity;GO:0046914//transition metal ion binding;GO:0003677//DNA binding;GO:0001071//nucleic acid binding transcription factor activity;GO:0046914//transition metal ion binding;GO:0003677//DNA binding;GO:0001071//nucleic acid binding transcription factor activity	GO:0006351//transcription, DNA-templated;GO:0006351//transcription, DNA-templated;GO:0006351//transcription, DNA-templated	gi|499014923|ref|XP_004537903.1|/0/PREDICTED: serine-rich adhesin for platelets-like [Ceratitis capitata]
105224893	4096	18.41	48.115	1.386	Up	0.840796	PREDICTED: Bactrocera dorsalis bumetanide-sensitive sodium-(potassium)-chloride cotransporter (LOC105224893), mRNA	K10951|1|0.0|1824|mde:101888630|solute carrier family 12 (sodium/potassium/chloride transporter), member 2	GO:0031224//intrinsic component of membrane	GO:0015108//chloride transmembrane transporter activity;GO:0005275//amine transmembrane transporter activity	GO:0015698//inorganic anion transport;GO:0006865//amino acid transport;GO:0030001//metal ion transport	gi|498963794|ref|XP_004525271.1|/0/PREDICTED: bumetanide-sensitive sodium-(potassium)-chloride cotransporter-like isoform X1 [Ceratitis capitata]
105230944	3823.06	80.44	22.445	-1.84152	Down	0.895649	PREDICTED: Bactrocera dorsalis SWI/SNF complex subunit SMARCC2 (LOC105230944), transcript variant X4, mRNA	K11649|1|0.0|1446|dme:Dmel_CG18740|SWI/SNF related-matrix-associated actin-dependent regulator of chromatin subfamily C	GO:0070603//SWI/SNF superfamily-type complex;GO:0070603//SWI/SNF superfamily-type complex;GO:0070603//SWI/SNF superfamily-type complex;GO:0070603//SWI/SNF superfamily-type complex	GO:0003712//transcription cofactor activity;GO:0003676//nucleic acid binding;GO:0003712//transcription cofactor activity;GO:0003676//nucleic acid binding;GO:0003712//transcription cofactor activity;GO:0003676//nucleic acid binding;GO:0003712//transcription cofactor activity;GO:0003676//nucleic acid binding	GO:0016568//chromatin modification;GO:0006355//regulation of transcription, DNA-templated;GO:0007476//imaginal disc-derived wing morphogenesis;GO:0016568//chromatin modification;GO:0006355//regulation of transcription, DNA-templated;GO:0007476//imaginal disc-derived wing morphogenesis;GO:0016568//chromatin modification;GO:0006355//regulation of transcription, DNA-templated;GO:0007476//imaginal di…	gi|499011062|ref|XP_004536958.1|/0/PREDICTED: SWI/SNF complex subunit SMARCC2-like isoform X1 [Ceratitis capitata]
105232670	1978	103.335	45.04	-1.19805	Down	0.849355	PREDICTED: Bactrocera dorsalis probable splicing factor, arginine/serine-rich 7 (LOC105232670), mRNA	K13165|1|5e-147|523|dmo:Dmoj_GI17720|splicing factor, arginine/serine-rich 12	GO:0005681//spliceosomal complex	GO:0003723//RNA binding	GO:0000380//alternative mRNA splicing, via spliceosome;GO:0000245//spliceosomal complex assembly	gi|498970213|ref|XP_004526754.1|/1.02387e-155/PREDICTED: probable splicing factor, arginine/serine-rich 7-like [Ceratitis capitata]
105225234	1339	33.33	238.465	2.83888	Up	0.946454	PREDICTED: Bactrocera dorsalis guanine nucleotide-binding protein subunit beta-2 (LOC105225234), mRNA	K07972|1|0.0|652|dya:Dyak_GE19620|guanine nucleotide-binding protein subunit beta, other	GO:0031234//extrinsic component of cytoplasmic side of plasma membrane;GO:0042995//cell projection	GO:0017111//nucleoside-triphosphatase activity	GO:0010863//positive regulation of phospholipase C activity;GO:0007186//G-protein coupled receptor signaling pathway	gi|498999387|ref|XP_004534083.1|/0/PREDICTED: guanine nucleotide-binding protein subunit beta-2-like [Ceratitis capitata]
105233116	766	116.345	30.17	-1.94722	Down	0.90737	PREDICTED: Bactrocera dorsalis uncharacterized LOC105233116 (LOC105233116), mRNA	-	-	-	-	gi|499010273|ref|XP_004536761.1|/3.17225e-63/PREDICTED: reticulocyte-binding protein 1-like [Ceratitis capitata]
105233603	1739	25.605	113.275	2.14533	Up	0.91458	PREDICTED: Bactrocera dorsalis uncharacterized LOC105233603 (LOC105233603), mRNA	-	-	-	-	gi|499004678|ref|XP_004535392.1|/4.41263e-75/PREDICTED: uncharacterized protein LOC101461053 [Ceratitis capitata]
105229898	1152	136.385	3.575	-5.2536	Down	0.978961	PREDICTED: Bactrocera dorsalis uncharacterized LOC105229898 (LOC105229898), mRNA	-	-	-	-	gi|498983073|ref|XP_004530021.1|/4.00905e-57/PREDICTED: uncharacterized protein LOC101460931 isoform X1 [Ceratitis capitata]
105231404	1314	15.235	0.045	-8.40325	Down	0.885193	PREDICTED: Bactrocera dorsalis endothelial lipase (LOC105231404), mRNA	K19404|1|9e-17|90.5|hst:105180814|phosphatidic acid-selective&#160;phospholipase A1 [EC:3.1.1.-];K01059|3|5e-15|84.7|dmo:Dmoj_GI10359|lipoprotein lipase [EC:3.1.1.34]	-	-	GO:0009987//cellular process;GO:0044238//primary metabolic process;GO:0065008	gi|498960089|ref|XP_004524580.1|/5.18209e-176/PREDICTED: lipase member H-like [Ceratitis capitata]
105229084	671.95	131.83	271.4	1.04174	Up	0.838224	PREDICTED: Bactrocera dorsalis uncharacterized LOC105229084 (LOC105229084), transcript variant X2, mRNA	K03962|1|3e-63|243|mde:101893342|NADH dehydrogenase (ubiquinone) 1 beta subcomplex subunit 6	-	GO:0016651//oxidoreductase activity, acting on NAD(P)H;GO:0016651//oxidoreductase activity, acting on NAD(P)H	GO:0022904//respiratory electron transport chain;GO:0022904//respiratory electron transport chain	gi|498938662|ref|XP_004520978.1|/7.23366e-73/PREDICTED: uncharacterized protein LOC101455902 [Ceratitis capitata]
105224770	3123	18.815	65.58	1.80137	Up	0.886542	PREDICTED: Bactrocera dorsalis tyrosine 3-monooxygenase (LOC105224770), mRNA	K00501|1|0.0|914|dgr:Dgri_GH15635|tyrosine 3-monooxygenase [EC:1.14.16.2]	-	GO:0016714//oxidoreductase activity, acting on paired donors, with incorporation or reduction of molecular oxygen, reduced pteridine as one donor, and incorporation of one atom of oxygen;GO:0046914//transition metal ion binding	GO:0007427//epithelial cell migration, open tracheal system;GO:0048066//developmental pigmentation;GO:0007626//locomotory behavior;GO:0006520//cellular amino acid metabolic process;GO:0042069//regulation of catecholamine metabolic process;GO:0042417//dopamine metabolic process;GO:0007619//courtship behavior	gi|498965589|ref|XP_004525616.1|/0/PREDICTED: tyrosine 3-monooxygenase-like isoform X1 [Ceratitis capitata]
105229464	5329.81	35.01	10.98	-1.67289	Down	0.847542	PREDICTED: Bactrocera dorsalis cyclin-dependent kinase 12 (LOC105229464), transcript variant X3, mRNA	K08819|1|0.0|881|dvi:Dvir_GJ11831|cyclin-dependent kinase 12/13 [EC:2.7.11.22 2.7.11.23]	-	-	-	gi|498946095|ref|XP_004522314.1|/0/PREDICTED: cyclin-dependent kinase 12-like [Ceratitis capitata]
105228523	1376.93	130.485	62.525	-1.06138	Down	0.831563	PREDICTED: Bactrocera dorsalis uncharacterized LOC105228523 (LOC105228523), transcript variant X3, mRNA	-	-	-	-	gi|498980248|ref|XP_004529303.1|/2.18548e-40/PREDICTED: uncharacterized protein LOC101457388 isoform X1 [Ceratitis capitata]
105225443	2258.5	757.915	19.785	-5.25956	Down	0.991357	PREDICTED: Bactrocera dorsalis maternal protein exuperantia (LOC105225443), transcript variant X2, misc_RNA	K18745|1|1e-159|566|mde:101892196|maternal protein exuperantia	GO:0005681//spliceosomal complex;GO:0005681//spliceosomal complex	-	GO:0006810//transport;GO:0000377;GO:0019094//pole plasm mRNA localization;GO:0044087;GO:0045450//bicoid mRNA localization;GO:0048232//male gamete generation;GO:0006810//transport;GO:0000377;GO:0019094//pole plasm mRNA localization;GO:0044087;GO:0045450//bicoid mRNA localization;GO:0048232//male gamete generation	gi|498969171|ref|XP_004526486.1|/0/PREDICTED: maternal protein exuperantia-like isoform X1 [Ceratitis capitata]
105226383	726.56	484.82	1744.98	1.84769	Up	0.924656	PREDICTED: Bactrocera dorsalis ATP synthase subunit d, mitochondrial (LOC105226383), transcript variant X3, mRNA	K02138|1|1e-68|261|dan:Dana_GF16047|F-type H+-transporting ATPase subunit d	GO:0005753//mitochondrial proton-transporting ATP synthase complex;GO:0015630//microtubule cytoskeleton;GO:0005753//mitochondrial proton-transporting ATP synthase complex;GO:0015630//microtubule cytoskeleton;GO:0005753//mitochondrial proton-transporting ATP synthase complex;GO:0015630//microtubule cytoskeleton	GO:0015077//monovalent inorganic cation transmembrane transporter activity;GO:0015662//ATPase activity, coupled to transmembrane movement of ions, phosphorylative mechanism;GO:0015077//monovalent inorganic cation transmembrane transporter activity;GO:0015662//ATPase activity, coupled to transmembrane movement of ions, phosphorylative mechanism;GO:0015077//monovalent inorganic cation transmembrane…	GO:0006818//hydrogen transport;GO:0006754//ATP biosynthetic process;GO:0006818//hydrogen transport;GO:0006754//ATP biosynthetic process;GO:0006818//hydrogen transport;GO:0006754//ATP biosynthetic process	gi|498989634|ref|XP_004531658.1|/6.26913e-87/PREDICTED: ATP synthase subunit d, mitochondrial-like isoform X1 [Ceratitis capitata]
105232054	2672	57.27	0.835	-6.09986	Down	0.96509	PREDICTED: Bactrocera dorsalis maternal effect protein oskar (LOC105232054), transcript variant X3, mRNA	K18742|1|8e-92|340|dmo:Dmoj_GI10055|maternal effect protein oskar	GO:0044424;GO:0044424;GO:0044424	-	GO:0033036;GO:0044260;GO:0080090//regulation of primary metabolic process;GO:0007611//learning or memory;GO:0007315//pole plasm assembly;GO:0031323//regulation of cellular metabolic process;GO:0007632//visual behavior;GO:0006996//organelle organization;GO:0010608//posttranscriptional regulation of gene expression;GO:0033036;GO:0044260;GO:0080090//regulation of primary metabolic process;GO:0007611…	gi|498979659|ref|XP_004529162.1|/9.02705e-176/PREDICTED: maternal effect protein oskar-like isoform X1 [Ceratitis capitata]
105230986	1516	98.2	1.635	-5.90836	Down	0.977064	PREDICTED: Bactrocera dorsalis uncharacterized LOC105230986 (LOC105230986), mRNA	-	-	-	-	gi|498983370|ref|XP_004530099.1|/2.6137e-105/PREDICTED: uncharacterized protein LOC101457924 [Ceratitis capitata]
105225999	5065.43	47.64	20.515	-1.21549	Down	0.822413	PREDICTED: Bactrocera dorsalis centrosome-associated zinc finger protein CP190 (LOC105225999), transcript variant X7, mRNA	K14437|1|2e-09|68.6|aga:AgaP_AGAP008482|chromodomain-helicase-DNA-binding protein 7 [EC:3.6.4.12];K00476|2|2e-08|65.1|dmo:Dmoj_GI19152|aspartate beta-hydroxylase [EC:1.14.11.16];K19538|3|3e-08|64.3|dre:101885561|retinitis pigmentosa 1;K19607|5|7e-08|63.2|mze:101474573|X-linked retinitis pigmentosa GTPase regulator	GO:0015630//microtubule cytoskeleton;GO:0015630//microtubule cytoskeleton;GO:0015630//microtubule cytoskeleton;GO:0015630//microtubule cytoskeleton;GO:0015630//microtubule cytoskeleton;GO:0015630//microtubule cytoskeleton;GO:0015630//microtubule cytoskeleton	GO:0003676//nucleic acid binding;GO:0003676//nucleic acid binding;GO:0003676//nucleic acid binding;GO:0003676//nucleic acid binding;GO:0003676//nucleic acid binding;GO:0003676//nucleic acid binding;GO:0003676//nucleic acid binding	GO:0009987//cellular process;GO:0009987//cellular process;GO:0009987//cellular process;GO:0009987//cellular process;GO:0009987//cellular process;GO:0009987//cellular process;GO:0009987//cellular process	gi|499011368|ref|XP_004537033.1|/0/PREDICTED: centrosome-associated zinc finger protein CP190-like isoform X1 [Ceratitis capitata]
105231606	1235	16.75	3.27	-2.3568	Down	0.816131	PREDICTED: Bactrocera dorsalis nucleolin (LOC105231606), mRNA	-	-	-	-	gi|499011888|ref|XP_004537157.1|/2.79113e-35/PREDICTED: chromosomal protein D1-like isoform X3 [Ceratitis capitata]
105223622	1060	20.535	3.765	-2.44736	Down	0.842103	PREDICTED: Bactrocera dorsalis tRNA pseudouridine synthase-like 1 (LOC105223622), mRNA	K01855|1|6e-12|73.9|xtr:394566|tRNA pseudouridine38/39 synthase [EC:5.4.99.45];K06173|3|7e-11|70.5|hst:105184388|tRNA pseudouridine38-40 synthase [EC:5.4.99.12]	-	GO:0016866//intramolecular transferase activity;GO:0004721//phosphoprotein phosphatase activity;GO:0003676//nucleic acid binding	GO:0006399//tRNA metabolic process;GO:0006464//cellular protein modification process;GO:0001522//pseudouridine synthesis;GO:0006796//phosphate-containing compound metabolic process	gi|498964122|ref|XP_004525334.1|/1.26153e-147/PREDICTED: tRNA pseudouridine synthase-like 1-like [Ceratitis capitata]
105226650	11030	3.66	24.795	2.76013	Up	0.870731	PREDICTED: Bactrocera dorsalis uncharacterized LOC105226650 (LOC105226650), mRNA	K16727|1|7e-37|160|spu:100893442|Rho guanine nucleotide exchange factor 10	GO:0044464	GO:0005088//Ras guanyl-nucleotide exchange factor activity	GO:0007266//Rho protein signal transduction	gi|557772625|ref|XP_005185967.1|/0/PREDICTED: uncharacterized protein LOC101893211 [Musca domestica]
105225032	1429	11.025	0.39	-4.82116	Down	0.82996	PREDICTED: Bactrocera dorsalis uncharacterized LOC105225032 (LOC105225032), mRNA	-	-	-	-	gi|498965474|ref|XP_004525593.1|/7.58139e-67/PREDICTED: uncharacterized protein LOC101461861 [Ceratitis capitata]
105233404	6604	25.69	4.15	-2.63002	Down	0.871153	PREDICTED: Bactrocera dorsalis uncharacterized LOC105233404 (LOC105233404), mRNA	K14861|1|0.0|2094|mde:101887909|nucleolar pre-ribosomal-associated protein 1	-	-	-	gi|498936091|ref|XP_004520303.1|/0/PREDICTED: uncharacterized protein LOC101462025 [Ceratitis capitata]
105232012	1513.23	33.87	9.21	-1.87873	Down	0.859094	PREDICTED: Bactrocera dorsalis sex-lethal homolog (LOC105232012), transcript variant X5, mRNA	K18747|1|5e-98|360|mde:101898639|protein sex-lethal	GO:0032991//macromolecular complex;GO:0043231//intracellular membrane-bounded organelle;GO:0032991//macromolecular complex;GO:0043231//intracellular membrane-bounded organelle;GO:0032991//macromolecular complex;GO:0043231//intracellular membrane-bounded organelle;GO:0032991//macromolecular complex;GO:0043231//intracellular membrane-bounded organelle;GO:0032991//macromolecular complex;GO:0043231//…	GO:0005102//receptor binding;GO:0030371//translation repressor activity;GO:0008187//poly-pyrimidine tract binding;GO:0003729//mRNA binding;GO:0005102//receptor binding;GO:0030371//translation repressor activity;GO:0008187//poly-pyrimidine tract binding;GO:0003729//mRNA binding;GO:0005102//receptor binding;GO:0030371//translation repressor activity;GO:0008187//poly-pyrimidine tract binding;GO:0003…	GO:0007166//cell surface receptor signaling pathway;GO:0007542;GO:0007444//imaginal disc development;GO:0006412//translation;GO:0006310//DNA recombination;GO:0033119//negative regulation of RNA splicing;GO:0000398//mRNA splicing, via spliceosome;GO:0007292//female gamete generation;GO:0018993//somatic sex determination;GO:0040029//regulation of gene expression, epigenetic;GO:0007166//cell surface…	gi|673163792|gb|AIK25413.1|/1.46424e-135/sex-lethal-like protein, partial [Bactrocera tryoni]
105226890	1597	2.68	69.06	4.68755	Up	0.960115	PREDICTED: Bactrocera dorsalis uncharacterized LOC105226890 (LOC105226890), mRNA	K11848|1|2e-18|96.3|dsi:Dsim_GD11032|ubiquitin carboxyl-terminal hydrolase 20/33 [EC:3.4.19.12];K11426|2|8e-07|57.8|api:103309801|SET and MYND domain-containing protein	-	-	-	gi|498926253|ref|XP_004517860.1|/0/PREDICTED: uncharacterized protein LOC101458132 [Ceratitis capitata]
105222179	5430.11	34.28	13.095	-1.38835	Down	0.819715	PREDICTED: Bactrocera dorsalis rho GTPase-activating protein 190 (LOC105222179), transcript variant X4, mRNA	K05732|1|0.0|846|isc:IscW_ISCW015661|glucocorticoid receptor DNA-binding factor 1;K13709|3|0.0|669|shr:100914676|Rho GTPase-activating protein 5	GO:0044464;GO:0044464;GO:0044464;GO:0044464	-	GO:0010769//regulation of cell morphogenesis involved in differentiation;GO:0007420//brain development;GO:0023052//signaling;GO:0010769//regulation of cell morphogenesis involved in differentiation;GO:0007420//brain development;GO:0023052//signaling;GO:0010769//regulation of cell morphogenesis involved in differentiation;GO:0007420//brain development;GO:0023052//signaling;GO:0010769//regulation o…	gi|498980631|ref|XP_004529404.1|/0/PREDICTED: rho GTPase-activating protein 190-like isoform X3 [Ceratitis capitata]
105227732	2486	6.535	34.57	2.40326	Up	0.882494	PREDICTED: Bactrocera dorsalis peptidyl-alpha-hydroxyglycine alpha-amidating lyase 2 (LOC105227732), mRNA	K18200|1|7e-168|593|dme:Dmel_CG5472|peptidylamidoglycolate lyase [EC:4.3.2.5]	GO:0044464	GO:0016715//oxidoreductase activity, acting on paired donors, with incorporation or reduction of molecular oxygen, reduced ascorbate as one donor, and incorporation of one atom of oxygen;GO:0046914//transition metal ion binding	GO:0044237//cellular metabolic process	gi|498997054|ref|XP_004533507.1|/0/PREDICTED: peptidyl-alpha-hydroxyglycine alpha-amidating lyase 2-like [Ceratitis capitata]
105224315	2693	34.09	303.58	3.15466	Up	0.954844	PREDICTED: Bactrocera dorsalis LIM domain and actin-binding protein 1 (LOC105224315), mRNA	K08271|1|6e-08|62.4|tup:102476292|STE20-related kinase adapter protein alpha;K09377|2|7e-06|55.5|ptg:102951564|cysteine and glycine-rich protein	-	-	-	gi|498969576|ref|XP_004526595.1|/0/PREDICTED: calponin homology domain-containing protein DDB_G0272472-like isoform X1 [Ceratitis capitata]
105229941	987	0.425	484.645	10.1552	Up	0.998103	PREDICTED: Bactrocera dorsalis cuticle protein 1 (LOC105229941), mRNA	-	-	-	-	gi|499013673|ref|XP_004537594.1|/1.16039e-51/PREDICTED: cuticle protein 1-like [Ceratitis capitata]
105225045	7207	39.21	9.66	-2.02113	Down	0.874441	PREDICTED: Bactrocera dorsalis arginine-glutamic acid dipeptide repeats protein (LOC105225045), mRNA	K05628|1|0.0|1065|dya:Dyak_GE20743|arginine-glutamic acid dipeptide repeats protein	GO:0043229//intracellular organelle	GO:0005488	GO:0035114//imaginal disc-derived appendage morphogenesis;GO:0003002//regionalization;GO:0035120//post-embryonic appendage morphogenesis;GO:0050794//regulation of cellular process;GO:0007560//imaginal disc morphogenesis	gi|498965345|ref|XP_004525571.1|/0/PREDICTED: arginine-glutamic acid dipeptide repeats protein-like isoform X1 [Ceratitis capitata]
105223565	777	10.195	34.415	1.75518	Up	0.852222	PREDICTED: Bactrocera dorsalis uncharacterized LOC105223565 (LOC105223565), mRNA	K12383|1|2e-18|95.1|aga:AgaP_AGAP001184|ganglioside GM2 activator	-	-	-	gi|499009145|ref|XP_004536493.1|/7.00129e-66/PREDICTED: uncharacterized protein LOC101449020 [Ceratitis capitata]
105226942	1919	70.54	25.37	-1.47532	Down	0.86681	PREDICTED: Bactrocera dorsalis xaa-Pro dipeptidase (LOC105226942), mRNA	K14213|1|0.0|754|mde:101894966|Xaa-Pro dipeptidase [EC:3.4.13.9]	-	GO:0046914//transition metal ion binding;GO:0008237//metallopeptidase activity;GO:0008238//exopeptidase activity	GO:0019538//protein metabolic process	gi|498972610|ref|XP_004527355.1|/0/PREDICTED: xaa-Pro dipeptidase-like [Ceratitis capitata]
105229765	1422	6.28	22.47	1.83916	Up	0.821317	PREDICTED: Bactrocera dorsalis aminoacylase-1B (LOC105229765), mRNA	K14677|1|0.0|639|dme:Dmel_CG6465|aminoacylase [EC:3.5.1.14]	GO:0044424	GO:0016811//hydrolase activity, acting on carbon-nitrogen (but not peptide) bonds, in linear amides;GO:0070011//peptidase activity, acting on L-amino acid peptides	GO:0019752//carboxylic acid metabolic process;GO:0019538//protein metabolic process	gi|498981632|ref|XP_004529657.1|/0/PREDICTED: aminoacylase-1B-like [Ceratitis capitata]
105225668	2183	22.545	3.32	-2.76355	Down	0.862931	PREDICTED: Bactrocera dorsalis gamma-tubulin complex component 4 homolog (LOC105225668), mRNA	K16571|1|0.0|744|mde:101900508|gamma-tubulin complex component 4	-	-	-	gi|498998996|ref|XP_004533986.1|/0/PREDICTED: gamma-tubulin complex component 4 homolog [Ceratitis capitata]
105233203	5714.79	34.385	7.625	-2.17297	Down	0.873387	PREDICTED: Bactrocera dorsalis histone-lysine N-methyltransferase Suv4-20 (LOC105233203), transcript variant X6, mRNA	K11429|1|2e-172|610|mde:101897840|histone-lysine N-methyltransferase SUV420H [EC:2.1.1.43]	-	-	-	gi|498934832|ref|XP_004519981.1|/0/PREDICTED: histone-lysine N-methyltransferase Suv4-20-like isoform X1 [Ceratitis capitata]
105225261	1911	23.15	1.095	-4.40201	Down	0.905388	PREDICTED: Bactrocera dorsalis DNA polymerase epsilon subunit 2 (LOC105225261), mRNA	K02325|1|0.0|868|mde:101900186|DNA polymerase epsilon subunit 2 [EC:2.7.7.7]	GO:0000109//nucleotide-excision repair complex	GO:0003676//nucleic acid binding;GO:0034061//DNA polymerase activity	GO:0006260//DNA replication;GO:0033554//cellular response to stress	gi|498968034|ref|XP_004526210.1|/0/PREDICTED: DNA polymerase epsilon subunit 2-like [Ceratitis capitata]
105222752	4017	20.195	0.87	-4.53684	Down	0.896323	PREDICTED: Bactrocera dorsalis uncharacterized LOC105222752 (LOC105222752), mRNA	-	-	-	-	gi|499003488|ref|XP_004535098.1|/0/PREDICTED: dentin sialophosphoprotein-like [Ceratitis capitata]
105222759	1491	34.465	14.53	-1.2461	Down	0.804326	PREDICTED: Bactrocera dorsalis inositol polyphosphate multikinase (LOC105222759), mRNA	K00915|1|6e-83|310|mde:101890959|inositol-polyphosphate multikinase [EC:2.7.1.140 2.7.1.151]	-	-	-	gi|499003448|ref|XP_004535088.1|/2.0608e-147/PREDICTED: inositol polyphosphate multikinase-like [Ceratitis capitata]
105223928	1819	26.095	9.195	-1.50485	Down	0.808205	PREDICTED: Bactrocera dorsalis microspherule protein 1 (LOC105223928), mRNA	K11674|1|1e-173|612|mde:101892225|microspherule protein 1	GO:0043231//intracellular membrane-bounded organelle	-	GO:0031572//G2 DNA damage checkpoint;GO:0007017//microtubule-based process	gi|498963727|ref|XP_004525257.1|/0/PREDICTED: microspherule protein 1-like [Ceratitis capitata]
105233930	1838	142.685	8.41	-4.08458	Down	0.964963	PREDICTED: Bactrocera dorsalis fatty-acid amide hydrolase 2-B-like (LOC105233930), mRNA	K19176|1|7e-149|530|mde:101888714|fatty acid amide hydrolase 2 [EC:3.5.1.99]	-	-	-	gi|498950734|ref|XP_004523064.1|/0/PREDICTED: fatty-acid amide hydrolase 2-B-like [Ceratitis capitata]
105223273	4759	16.485	1.285	-3.68131	Down	0.857155	PREDICTED: Bactrocera dorsalis serine/threonine-protein kinase NLK2 (LOC105223273), mRNA	K04468|1|0.0|740|dvi:Dvir_GJ13897|nemo like kinase [EC:2.7.11.24]	-	GO:0032559;GO:0004702//receptor signaling protein serine/threonine kinase activity	GO:0001654//eye development;GO:0003002//regionalization;GO:0016055//Wnt signaling pathway;GO:0007476//imaginal disc-derived wing morphogenesis;GO:0001738//morphogenesis of a polarized epithelium;GO:0009629//response to gravity;GO:0006464//cellular protein modification process	gi|498965154|ref|XP_004525534.1|/0/PREDICTED: serine/threonine-protein kinase NLK-like isoform X4 [Ceratitis capitata]
105231003	2673.35	4.4	52.97	3.5896	Up	0.933763	PREDICTED: Bactrocera dorsalis myb-like protein U (LOC105231003), transcript variant X4, mRNA	K08136|1|1e-42|177|isc:IscW_ISCW022173|sparc/osteonectin, cwcv and kazal-like domains proteoglycan (testican)	GO:0031012//extracellular matrix;GO:0031012//extracellular matrix;GO:0031012//extracellular matrix;GO:0031012//extracellular matrix	GO:0046872//metal ion binding;GO:0046872//metal ion binding;GO:0046872//metal ion binding;GO:0046872//metal ion binding	GO:0023052//signaling;GO:0023052//signaling;GO:0023052//signaling;GO:0023052//signaling	gi|498983299|ref|XP_004530080.1|/0/PREDICTED: AP2/ERF domain-containing protein PFD0985w-like isoform X5 [Ceratitis capitata]
105222508	4410.21	51.62	13.1	-1.97836	Down	0.884687	PREDICTED: Bactrocera dorsalis uncharacterized LOC105222508 (LOC105222508), transcript variant X2, mRNA	-	-	-	-	gi|498981427|ref|XP_004529604.1|/0/PREDICTED: hornerin-like isoform X2 [Ceratitis capitata]
105231276	5111	29.22	8.83	-1.72647	Down	0.837381	PREDICTED: Bactrocera dorsalis girdin (LOC105231276), mRNA	K11498|1|5e-26|123|myb:102247420|centromeric protein E	-	GO:0005488	-	gi|498986236|ref|XP_004530804.1|/0/PREDICTED: girdin-like isoform X1 [Ceratitis capitata]
105234146	3221	8.83	46.045	2.38256	Up	0.896197	PREDICTED: Bactrocera dorsalis glutamate receptor ionotropic, kainate 2 (LOC105234146), mRNA	K05313|1|0.0|753|der:Dere_GG15279|glutamate receptor, ionotropic, invertebrate	GO:0044459;GO:0030313//cell envelope;GO:0031224//intrinsic component of membrane	GO:0008066//glutamate receptor activity;GO:0005231//excitatory extracellular ligand-gated ion channel activity	GO:0006810//transport	gi|498987337|ref|XP_004531081.1|/0/PREDICTED: glutamate receptor ionotropic, kainate 2-like [Ceratitis capitata]
105225532	3248	9.185	58.335	2.66701	Up	0.914453	PREDICTED: Bactrocera dorsalis probable WRKY transcription factor protein 1 (LOC105225532), mRNA	K09409|1|6e-07|59.3|dse:Dsec_GM26224|forkhead box protein P	-	GO:0005488	-	gi|498961705|ref|XP_004524861.1|/5.88964e-53/PREDICTED: serine-rich adhesin for platelets-like [Ceratitis capitata]
105222760	780.86	101.745	44.97	-1.17792	Down	0.845813	PREDICTED: Bactrocera dorsalis probable nuclear transport factor 2 (LOC105222760), transcript variant X2, mRNA	K17265|1|8e-08|59.7|hro:HELRODRAFT_115988|Ras GTPase-activating protein-binding protein 1 [EC:3.6.4.12 3.6.4.13]	GO:0044464;GO:0044464	GO:0008565//protein transporter activity;GO:0008565//protein transporter activity	GO:0002777;GO:0006605//protein targeting;GO:0002777;GO:0006605//protein targeting	gi|499003440|ref|XP_004535086.1|/8.27146e-68/PREDICTED: probable nuclear transport factor 2-like isoform X1 [Ceratitis capitata]
105223697	980	77.32	31.175	-1.31045	Down	0.85277	PREDICTED: Bactrocera dorsalis signal peptidase complex subunit 2 (LOC105223697), mRNA	K12947|1|4e-74|280|dvi:Dvir_GJ19154|signal peptidase complex subunit 2 [EC:3.4.-.-]	GO:0043234//protein complex;GO:0031224//intrinsic component of membrane	GO:0016787//hydrolase activity	-	gi|498981910|ref|XP_004529728.1|/1.77131e-96/PREDICTED: signal peptidase complex subunit 2-like [Ceratitis capitata]
105224292	2047	31.935	1.85	-4.10954	Down	0.921452	PREDICTED: Bactrocera dorsalis uncharacterized LOC105224292 (LOC105224292), mRNA	K18740|1|2e-69|266|mde:101901647|exonuclease 3'-5' domain-containing protein 1	-	-	-	gi|498985401|ref|XP_004530606.1|/2.08873e-143/PREDICTED: uncharacterized protein LOC101452310 [Ceratitis capitata]
105229477	428	112.69	229.215	1.02434	Up	0.832912	PREDICTED: Bactrocera dorsalis uncharacterized LOC105229477 (LOC105229477), mRNA	K02273|1|4e-24|111|dwi:Dwil_GK20371|cytochrome c oxidase subunit 8	GO:0005746//mitochondrial respiratory chain	GO:0015002//heme-copper terminal oxidase activity	-	gi|498946172|ref|XP_004522328.1|/2.35676e-27/PREDICTED: uncharacterized protein LOC101458255 [Ceratitis capitata]
105232833	1111	115.06	56.955	-1.01449	Down	0.819378	PREDICTED: Bactrocera dorsalis enoyl-CoA hydratase, mitochondrial (LOC105232833), mRNA	K07511|1|2e-140|500|mde:101889661|enoyl-CoA hydratase [EC:4.2.1.17]	GO:0044429;GO:0015630//microtubule cytoskeleton	-	GO:0009062//fatty acid catabolic process	gi|498982817|ref|XP_004529957.1|/3.78578e-150/PREDICTED: probable enoyl-CoA hydratase, mitochondrial-like isoform X1 [Ceratitis capitata]
105227825	1020	15.55	0.8	-4.28077	Down	0.863901	PREDICTED: Bactrocera dorsalis uncharacterized LOC105227825 (LOC105227825), transcript variant X3, ncRNA	-	-	-	-	-
105229016	1848	29.895	10.22	-1.54851	Down	0.825533	PREDICTED: Bactrocera dorsalis leucine carboxyl methyltransferase 1 (LOC105229016), transcript variant X4, mRNA	K18203|1|1e-164|582|mde:101894021|[phosphatase 2A protein]-leucine-carboxy methyltransferase [EC:2.1.1.233]	-	GO:0016741;GO:0016741;GO:0016741;GO:0016741	GO:0006730//one-carbon metabolic process;GO:0006730//one-carbon metabolic process;GO:0006730//one-carbon metabolic process;GO:0006730//one-carbon metabolic process	gi|498989776|ref|XP_004531692.1|/4.79638e-173/PREDICTED: leucine carboxyl methyltransferase 1-like [Ceratitis capitata]
105231042	592	1283.74	1.495	-9.74599	Down	0.999368	PREDICTED: Bactrocera dorsalis general odorant-binding protein 99a-like (LOC105231042), mRNA	-	-	-	-	gi|527138416|gb|AGS08192.1|/9.10525e-20/odorant binding protein 10 [Bactrocera dorsalis]
105222461	1068	55.87	22.965	-1.28264	Down	0.837339	PREDICTED: Bactrocera dorsalis heat shock protein 23-like (LOC105222461), mRNA	K09542|1|4e-48|194|mde:101898164|crystallin, alpha B	GO:0015630//microtubule cytoskeleton	GO:0005488	GO:0006950//response to stress;GO:0010259//multicellular organism aging	gi|498955343|ref|XP_004523814.1|/6.6778e-88/PREDICTED: heat shock protein 23-like [Ceratitis capitata]
105227838	5416.25	47.785	14.5	-1.7205	Down	0.867442	PREDICTED: Bactrocera dorsalis putative GPI-anchored protein PB15E9.01c (LOC105227838), transcript variant X2, mRNA	K19192|1|2e-72|278|dwi:Dwil_GK16826|histone deacetylase complex subunit SAP130	-	-	-	gi|498946632|ref|XP_004522403.1|/0/PREDICTED: mucin-19-like isoform X2 [Ceratitis capitata]
105224783	2021.94	50.735	11.31	-2.16538	Down	0.892613	PREDICTED: Bactrocera dorsalis uncharacterized LOC105224783 (LOC105224783), transcript variant X2, mRNA	-	-	-	-	gi|498965672|ref|XP_004525632.1|/0/PREDICTED: uncharacterized protein LOC101452705 [Ceratitis capitata]
105230355	3394	33.385	4.375	-2.93185	Down	0.895438	PREDICTED: Bactrocera dorsalis raf homolog serine/threonine-protein kinase phl (LOC105230355), transcript variant X2, mRNA	K02644|1|0.0|1049|mde:101891362|pole hole	-	GO:0000166//nucleotide binding;GO:0004672//protein kinase activity;GO:0000166//nucleotide binding;GO:0004672//protein kinase activity	GO:0035168//larval lymph gland hemocyte differentiation;GO:0008283//cell proliferation;GO:0007297//ovarian follicle cell migration;GO:0007169//transmembrane receptor protein tyrosine kinase signaling pathway;GO:0003002//regionalization;GO:0006468//protein phosphorylation;GO:0048232//male gamete generation;GO:0045666//positive regulation of neuron differentiation;GO:0060446//branching involved in …	gi|499007771|ref|XP_004536152.1|/0/PREDICTED: raf homolog serine/threonine-protein kinase phl-like isoform X3 [Ceratitis capitata]
105230634	6538.84	38.98	15.8	-1.30281	Down	0.819293	PREDICTED: Bactrocera dorsalis DE-cadherin (LOC105230634), transcript variant X3, mRNA	K10414|1|8e-118|428|dgr:Dgri_GH10145|dynein heavy chain 2, cytosolic	GO:0005913//cell-cell adherens junction;GO:0016021//integral component of membrane;GO:0042995//cell projection;GO:0005913//cell-cell adherens junction;GO:0016021//integral component of membrane;GO:0042995//cell projection;GO:0005913//cell-cell adherens junction;GO:0016021//integral component of membrane;GO:0042995//cell projection	GO:0004871//signal transducer activity;GO:0005515//protein binding;GO:0046872//metal ion binding;GO:0004871//signal transducer activity;GO:0005515//protein binding;GO:0046872//metal ion binding;GO:0004871//signal transducer activity;GO:0005515//protein binding;GO:0046872//metal ion binding	GO:0003007//heart morphogenesis;GO:0017145//stem cell division;GO:0008354//germ cell migration;GO:0007417//central nervous system development;GO:0007043//cell-cell junction assembly;GO:0016337//single organismal cell-cell adhesion;GO:0045137//development of primary sexual characteristics;GO:0007297//ovarian follicle cell migration;GO:0019827//stem cell population maintenance;GO:0010669//epithelia…	gi|498948278|ref|XP_004522670.1|/0/PREDICTED: DE-cadherin-like isoform X1 [Ceratitis capitata]
105230539	975.7	80.55	1.965	-5.35728	Down	0.969517	PREDICTED: Bactrocera dorsalis microtubule-associated protein RP/EB family member 1 (LOC105230539), transcript variant X2, mRNA	K10436|1|7e-59|229|mde:101901582|microtubule-associated protein, RP/EB family	-	GO:0015631//tubulin binding	-	gi|498944051|ref|XP_004521980.1|/6.07255e-87/PREDICTED: microtubule-associated protein RP/EB family member 2-like [Ceratitis capitata]
105230083	760.58	70.145	1680.47	4.58238	Up	0.985496	PREDICTED: Bactrocera dorsalis flightin (LOC105230083), transcript variant X2, mRNA	-	GO:0005859//muscle myosin complex;GO:0005859//muscle myosin complex	-	GO:0007525//somatic muscle development;GO:0014866//skeletal myofibril assembly;GO:0007525//somatic muscle development;GO:0014866//skeletal myofibril assembly	gi|498950399|ref|XP_004523010.1|/1.51794e-45/PREDICTED: flightin-like [Ceratitis capitata]
105225876	1261	107.725	20.495	-2.39401	Down	0.922169	PREDICTED: Bactrocera dorsalis CCR4-NOT transcription complex subunit 6-like (LOC105225876), mRNA	K12603|1|9e-146|518|dme:Dmel_CG31137|CCR4-NOT transcription complex subunit 6 [EC:3.1.13.4]	GO:0005667//transcription factor complex	-	GO:0000288//nuclear-transcribed mRNA catabolic process, deadenylation-dependent decay;GO:0007292//female gamete generation	gi|498951394|ref|XP_004523169.1|/1.74902e-149/PREDICTED: CCR4-NOT transcription complex subunit 6-like [Ceratitis capitata]
105226916	1310	11.37	1	-3.50716	Down	0.80694	PREDICTED: Bactrocera dorsalis uncharacterized LOC105226916 (LOC105226916), mRNA	K14788|1|9e-54|213|nvi:100121243|ribosome biogenesis protein ENP2	-	-	-	gi|498925380|ref|XP_004517650.1|/0/PREDICTED: uncharacterized protein LOC101453730 [Ceratitis capitata]
105222009	3747	177.145	557.49	1.65402	Up	0.911713	PREDICTED: Bactrocera dorsalis glycogen phosphorylase (LOC105222009), mRNA	K00688|1|0.0|1543|mde:101889498|starch phosphorylase [EC:2.4.1.1]	GO:0032991//macromolecular complex	GO:0042802//identical protein binding;GO:0004645//phosphorylase activity;GO:0048037//cofactor binding	GO:0040011//locomotion;GO:0005977//glycogen metabolic process	gi|499014565|ref|XP_004537814.1|/0/PREDICTED: glycogen phosphorylase-like [Ceratitis capitata]
105232591	2381	44.43	16.155	-1.45955	Down	0.844844	PREDICTED: Bactrocera dorsalis membrane metallo-endopeptidase-like 1 (LOC105232591), mRNA	K01415|1|0.0|676|dme:Dmel_CG14527|endothelin-converting enzyme [EC:3.4.24.71];K08635|2|2e-130|468|mde:101890657|membrane metallo-endopeptidase-like 1	-	-	-	gi|498953313|ref|XP_004523481.1|/0/PREDICTED: membrane metallo-endopeptidase-like 1-like [Ceratitis capitata]
105232104	2188	191.395	11.895	-4.00813	Down	0.969011	PREDICTED: Bactrocera dorsalis protein maelstrom 1 (LOC105232104), mRNA	K18411|1|4e-129|464|mde:101887323|protein maelstrom	GO:0005737//cytoplasm;GO:0043229//intracellular organelle	GO:0003677//DNA binding	GO:0051641//cellular localization;GO:0010629//negative regulation of gene expression;GO:0006403//RNA localization;GO:0016070//RNA metabolic process;GO:0003002//regionalization;GO:0044085;GO:0007309//oocyte axis specification;GO:0050794//regulation of cellular process	gi|498954756|ref|XP_004523718.1|/9.41448e-174/PREDICTED: protein maelstrom 1-like [Ceratitis capitata]
105222773	6143.42	23.31	6.23	-1.90364	Down	0.82878	PREDICTED: Bactrocera dorsalis type I inositol 3,4-bisphosphate 4-phosphatase (LOC105222773), transcript variant X5, mRNA	K01109|1|0.0|1810|mde:101900216|inositol polyphosphate-4-phosphatase [EC:3.1.3.66]	-	-	-	gi|498972867|ref|XP_004527418.1|/0/PREDICTED: type I inositol 3,4-bisphosphate 4-phosphatase-like isoform X4 [Ceratitis capitata]
105233087	5887	32.805	3.13	-3.38968	Down	0.907412	PREDICTED: Bactrocera dorsalis citron Rho-interacting kinase (LOC105233087), mRNA	K16308|1|0.0|2160|dmo:Dmoj_GI13065|citron Rho-interacting kinase [EC:2.7.11.1]	-	GO:0004672//protein kinase activity;GO:0000166//nucleotide binding	GO:0009987//cellular process	gi|498989385|ref|XP_004531596.1|/0/PREDICTED: citron Rho-interacting kinase-like [Ceratitis capitata]
105226666	2152	50.03	14.235	-1.81335	Down	0.876339	PREDICTED: Bactrocera dorsalis nucleoporin GLE1 (LOC105226666), mRNA	K18723|1|5e-98|361|dan:Dana_GF12371|nucleoporin GLE1	-	-	-	gi|498949882|ref|XP_004522925.1|/1.29553e-151/PREDICTED: nucleoporin GLE1-like [Ceratitis capitata]
105224872	401.73	277.965	625.96	1.17117	Up	0.86681	PREDICTED: Bactrocera dorsalis cytochrome c oxidase subunit 6C-like (LOC105224872), transcript variant X2, mRNA	K02268|1|3e-19|95.5|dan:Dana_GF14388|cytochrome c oxidase subunit 6c	-	-	-	gi|498960879|ref|XP_004524711.1|/3.46763e-23/PREDICTED: cytochrome c oxidase subunit 6C-1-like isoform X1 [Ceratitis capitata]
105229839	873	31.41	67.1	1.09509	Up	0.8163	PREDICTED: Bactrocera dorsalis uncharacterized LOC105229839 (LOC105229839), mRNA	-	-	-	-	gi|498939271|ref|XP_004521146.1|/6.85637e-71/PREDICTED: uncharacterized protein LOC101454377 [Ceratitis capitata]
105228387	990	124.45	10.125	-3.61957	Down	0.955097	PREDICTED: Bactrocera dorsalis trypsin-like (LOC105228387), mRNA	K01312|1|2e-42|175|mde:101888438|trypsin [EC:3.4.21.4]	-	GO:0016787//hydrolase activity	-	gi|498926343|ref|XP_004517880.1|/6.35641e-74/PREDICTED: trypsin-like [Ceratitis capitata]
105222919	751	66.005	23.425	-1.49453	Down	0.865503	PREDICTED: Bactrocera dorsalis PRKR-interacting protein 1 homolog (LOC105222919), mRNA	K07193|1|5e-24|113|ecb:100059630|SH2B adapter protein 2	-	-	-	gi|498938700|ref|XP_004520993.1|/2.67464e-43/PREDICTED: PRKR-interacting protein 1 homolog [Ceratitis capitata]
105232171	15820	21.935	139.115	2.66497	Up	0.935197	PREDICTED: Bactrocera dorsalis ryanodine receptor 44F (LOC105232171), mRNA	K04962|1|0.0|8738|dmo:Dmoj_GI18926|ryanodine receptor 2	GO:0031224//intrinsic component of membrane;GO:0015630//microtubule cytoskeleton;GO:0031090//organelle membrane	GO:0046872//metal ion binding	GO:0003012//muscle system process;GO:0006875//cellular metal ion homeostasis;GO:0006816//calcium ion transport	gi|619330594|gb|AHY02115.1|/0/ryanodine receptor [Bactrocera dorsalis]
105228286	5956.26	20.215	86.635	2.09952	Up	0.908255	PREDICTED: Bactrocera dorsalis putative protein kinase C delta type homolog (LOC105228286), transcript variant X3, mRNA	K06068|1|0.0|1062|dvi:Dvir_GJ16879|novel protein kinase C delta type [EC:2.7.11.13]	-	GO:0043169//cation binding;GO:0008289//lipid binding;GO:0004672//protein kinase activity;GO:0032559;GO:0043169//cation binding;GO:0008289//lipid binding;GO:0004672//protein kinase activity;GO:0032559;GO:0043169//cation binding;GO:0008289//lipid binding;GO:0004674//protein serine/threonine kinase activity;GO:0032559	GO:0006464//cellular protein modification process;GO:0007165//signal transduction;GO:0006464//cellular protein modification process;GO:0007165//signal transduction;GO:0006464//cellular protein modification process;GO:0007165//signal transduction	gi|195396895|ref|XP_002057064.1|/0/GJ16879 [Drosophila virilis]
105232419	3025	21.89	2.775	-2.97971	Down	0.865925	PREDICTED: Bactrocera dorsalis DNA mismatch repair protein spellchecker 1 (LOC105232419), mRNA	K08735|1|0.0|1362|dvi:Dvir_GJ18185|DNA mismatch repair protein MSH2	GO:0032300//mismatch repair complex	GO:0032559;GO:0003690//double-stranded DNA binding	GO:0051276//chromosome organization;GO:0006281//DNA repair	gi|499001140|ref|XP_004534518.1|/0/PREDICTED: DNA mismatch repair protein spellchecker 1-like [Ceratitis capitata]
105230589	2946.2	20.26	3.9	-2.37709	Down	0.838435	PREDICTED: Bactrocera dorsalis mismatch repair endonuclease PMS2 (LOC105230589), transcript variant X2, mRNA	K10858|1|0.0|922|dpo:Dpse_GA20862|DNA mismatch repair protein PMS2	GO:0015630//microtubule cytoskeleton;GO:0015630//microtubule cytoskeleton	GO:0005488;GO:0005488	-	gi|499002869|ref|XP_004534945.1|/0/PREDICTED: mismatch repair endonuclease PMS2-like [Ceratitis capitata]
105233996	954	51.995	8.78	-2.56608	Down	0.905894	PREDICTED: Bactrocera dorsalis replication protein A 32 kDa subunit (LOC105233996), mRNA	K10739|1|5e-68|259|dmo:Dmoj_GI18202|replication factor A2	-	GO:0005488	-	gi|498967629|ref|XP_004526112.1|/8.56216e-89/PREDICTED: replication protein A 32 kDa subunit-like [Ceratitis capitata]
105222192	1607.96	37.035	10.42	-1.82953	Down	0.862214	PREDICTED: Bactrocera dorsalis uncharacterized LOC105222192 (LOC105222192), transcript variant X4, mRNA	-	-	-	-	gi|498980667|ref|XP_004529413.1|/4.006e-22/PREDICTED: uncharacterized protein LOC101461277 [Ceratitis capitata]
105223627	3444	868.055	1.505	-9.17188	Down	0.998988	PREDICTED: Bactrocera dorsalis ice-structuring glycoprotein (LOC105223627), mRNA	K11405|1|4e-06|56.6|oaa:100079804|histone deacetylase 8 [EC:3.5.1.98]	-	-	-	gi|498964184|ref|XP_004525346.1|/6.54597e-26/PREDICTED: chorion protein S15-like [Ceratitis capitata]
105234264	3891	91.605	31.085	-1.55921	Down	0.880639	PREDICTED: Bactrocera dorsalis innexin inx2 (LOC105234264), mRNA	K03132|1|6e-15|86.3|tsp:Tsp_01015|transcription initiation factor TFIID subunit 7	GO:0005911//cell-cell junction;GO:0031224//intrinsic component of membrane	GO:0022829//wide pore channel activity	GO:0007635//chemosensory behavior;GO:0002009//morphogenesis of an epithelium	gi|498938940|ref|XP_004521056.1|/0/PREDICTED: innexin inx2-like [Ceratitis capitata]
105225584	785	12.715	0.2	-5.99039	Down	0.858968	PREDICTED: Bactrocera dorsalis uncharacterized LOC105225584 (LOC105225584), mRNA	-	-	-	-	gi|498967553|ref|XP_004526093.1|/2.5573e-55/PREDICTED: uncharacterized protein LOC101458627 [Ceratitis capitata]
105229744	6598	283.53	2.715	-6.70641	Down	0.993844	PREDICTED: Bactrocera dorsalis putative vitellogenin receptor (LOC105229744), mRNA	K06233|1|0.0|696|xtr:100489914|low density lipoprotein-related protein 2	GO:0016023//cytoplasmic, membrane-bounded vesicle	-	GO:0007292//female gamete generation	gi|449075616|gb|AGE83235.1|/0/vitellogenin receptor [Bactrocera dorsalis]
105230501	887	118.13	19.345	-2.61034	Down	0.931613	PREDICTED: Bactrocera dorsalis uncharacterized LOC105230501 (LOC105230501), mRNA	-	-	-	-	gi|499010463|ref|XP_004536809.1|/1.08753e-87/PREDICTED: uncharacterized protein LOC101456727 isoform X1 [Ceratitis capitata]
105232394	914.89	265.235	668.97	1.33467	Up	0.885446	PREDICTED: Bactrocera dorsalis cytochrome c oxidase subunit 4 isoform 1, mitochondrial (LOC105232394), transcript variant X2, mRNA	K02263|1|2e-80|300|dmo:Dmoj_GI20302|cytochrome c oxidase subunit 4	GO:0005746//mitochondrial respiratory chain;GO:0005746//mitochondrial respiratory chain	GO:0015002//heme-copper terminal oxidase activity;GO:0015002//heme-copper terminal oxidase activity	GO:0022904//respiratory electron transport chain;GO:0022904//respiratory electron transport chain	gi|499002957|ref|XP_004534967.1|/1.27899e-86/PREDICTED: cytochrome c oxidase subunit 4 isoform 1, mitochondrial-like isoform X1 [Ceratitis capitata]
105226471	778	69.57	145.285	1.06235	Up	0.833165	PREDICTED: Bactrocera dorsalis probable serine/threonine-protein kinase fhkB (LOC105226471), mRNA	-	-	-	-	-
105223093	2274	3.185	16.92	2.40936	Up	0.818745	PREDICTED: Bactrocera dorsalis uncharacterized LOC105223093 (LOC105223093), mRNA	-	-	-	-	gi|498988629|ref|XP_004531404.1|/6.39552e-64/PREDICTED: uncharacterized protein LOC101461161 isoform X1 [Ceratitis capitata]
105221963	1919	9.47	28.735	1.60137	Up	0.827473	PREDICTED: Bactrocera dorsalis alkaline phosphatase-like (LOC105221963), mRNA	K01077|1|3e-162|574|dwi:Dwil_GK20836|alkaline phosphatase [EC:3.1.3.1]	-	GO:0016791//phosphatase activity	GO:0008152//metabolic process	gi|498967373|ref|XP_004526045.1|/0/PREDICTED: membrane-bound alkaline phosphatase-like [Ceratitis capitata]
105222002	1724	20.835	0.01	-11.0248	Down	0.916983	PREDICTED: Bactrocera dorsalis cytochrome P450 315a1, mitochondrial-like (LOC105222002), partial mRNA	K10722|1|9e-79|296|der:Dere_GG18477|ecdysteroid 2-hydroxylase	GO:0043231//intracellular membrane-bounded organelle	GO:0005506//iron ion binding;GO:0008395//steroid hydroxylase activity	GO:0007411//axon guidance;GO:0008205//ecdysone metabolic process;GO:0048565//digestive tract development;GO:0001700//embryonic development via the syncytial blastoderm	gi|383844570|gb|AFH54211.1|/0/cytochrome P450, partial [Bactrocera dorsalis]
105231244	2560	62.1	7.69	-3.01354	Down	0.925837	PREDICTED: Bactrocera dorsalis uncharacterized LOC105231244 (LOC105231244), mRNA	-	GO:0005622//intracellular	-	-	gi|498943447|ref|XP_004521879.1|/0/PREDICTED: uncharacterized protein LOC101457480 [Ceratitis capitata]
105234214	2916	25.435	6.4	-1.99067	Down	0.841386	PREDICTED: Bactrocera dorsalis PHD finger protein 12 (LOC105234214), mRNA	K08881|1|2e-12|77.8|mze:101463855|tripartite motif-containing protein 24 [EC:2.3.2.27];K08883|3|1e-11|74.7|pbi:103066679|tripartite motif-containing protein 33 [EC:2.3.2.27];K12032|4|1e-11|74.7|gga:423056|tripartite motif-containing protein 66;K11643|5|1e-11|74.7|shr:100921881|chromodomain-helicase-DNA-binding protein 4 [EC:3.6.4.12]	-	GO:0046914//transition metal ion binding	-	gi|498962110|ref|XP_004524939.1|/0/PREDICTED: PHD finger protein 12-like isoform X1 [Ceratitis capitata]
105231211	6688.74	72.955	24.46	-1.57658	Down	0.876676	PREDICTED: Bactrocera dorsalis protein chiffon (LOC105231211), transcript variant X2, mRNA	-	-	-	-	gi|498943143|ref|XP_004521831.1|/0/PREDICTED: protein chiffon-like isoform X1 [Ceratitis capitata]
105224954	1040	63.9	27.84	-1.19866	Down	0.832912	PREDICTED: Bactrocera dorsalis transmembrane protein 256 homolog (LOC105224954), mRNA	-	-	-	-	gi|498972777|ref|XP_004527396.1|/8.07506e-75/PREDICTED: transmembrane protein 256 homolog [Ceratitis capitata]
105231185	1140	18.23	44.845	1.29863	Up	0.827768	PREDICTED: Bactrocera dorsalis uricase-like (LOC105231185), mRNA	K00365|1|4e-63|244|cqu:CpipJ_CPIJ003456|urate oxidase [EC:1.7.3.3]	-	-	-	gi|498942932|ref|XP_004521796.1|/1.6007e-159/PREDICTED: uricase-like [Ceratitis capitata]
105233803	817	629.845	0.23	-11.4191	Down	0.998693	PREDICTED: Bactrocera dorsalis uncharacterized LOC105233803 (LOC105233803), mRNA	-	-	-	-	gi|498995910|ref|XP_004533226.1|/2.47939e-72/PREDICTED: uncharacterized protein LOC101454469 [Ceratitis capitata]
105231133	14753	25.575	138.725	2.43942	Up	0.928577	PREDICTED: Bactrocera dorsalis nesprin-1-like (LOC105231133), mRNA	K19326|1|0.0|3890|mde:101890034|nesprin-1	GO:0031674//I band;GO:0005856//cytoskeleton;GO:0012505//endomembrane system;GO:0005887//integral component of plasma membrane	GO:0005488	GO:0014706//striated muscle tissue development;GO:0051647//nucleus localization;GO:0048870//cell motility;GO:0030036//actin cytoskeleton organization;GO:0007300//ovarian nurse cell to oocyte transport	gi|498942636|ref|XP_004521748.1|/0/PREDICTED: nesprin-1-like isoform X3 [Ceratitis capitata]
105233416	3800.98	182.49	74.815	-1.28642	Down	0.870647	PREDICTED: Bactrocera dorsalis uncharacterized LOC105233416 (LOC105233416), transcript variant X4, mRNA	K09228|1|4e-14|83.6|ola:101164732|KRAB domain-containing zinc finger protein	GO:0005700//polytene chromosome;GO:0043231//intracellular membrane-bounded organelle;GO:0005700//polytene chromosome;GO:0043231//intracellular membrane-bounded organelle;GO:0005700//polytene chromosome;GO:0043231//intracellular membrane-bounded organelle;GO:0005700//polytene chromosome;GO:0043231//intracellular membrane-bounded organelle	GO:0005488;GO:0005488;GO:0005488;GO:0005488	GO:0006996//organelle organization;GO:0006996//organelle organization;GO:0006996//organelle organization;GO:0006996//organelle organization	gi|498965008|ref|XP_004525505.1|/0/PREDICTED: NADPH-dependent diflavin oxidoreductase 1-like isoform X1 [Ceratitis capitata]
105232404	5301	17.09	0.945	-4.17669	Down	0.872881	PREDICTED: Bactrocera dorsalis uncharacterized LOC105232404 (LOC105232404), mRNA	K06464|1|2e-26|125|bfo:BRAFLDRAFT_127065|integrin beta 2;K06588|1|2e-26|125|bfo:BRAFLDRAFT_127065|integrin beta 5;K19519|1|2e-26|125|bfo:BRAFLDRAFT_127065|transforming growth factor-beta-induced protein	-	-	-	gi|498936682|ref|XP_004520470.1|/0/PREDICTED: polyhomeotic-proximal chromatin protein-like [Ceratitis capitata]
105230629	1205	71.015	27.18	-1.38558	Down	0.857534	PREDICTED: Bactrocera dorsalis DNA repair protein complementing XP-A cells homolog (LOC105230629), mRNA	K10847|1|1e-101|372|mde:101898072|DNA-repair protein complementing XP-A cells	GO:0043231//intracellular membrane-bounded organelle	GO:0005488	GO:0006281//DNA repair	gi|498948328|ref|XP_004522678.1|/1.10807e-121/PREDICTED: LOW QUALITY PROTEIN: DNA repair protein complementing XP-A cells homolog [Ceratitis capitata]
105223481	5477	15.565	2.11	-2.88299	Down	0.826756	PREDICTED: Bactrocera dorsalis Down syndrome cell adhesion molecule-like protein Dscam2 (LOC105223481), mRNA	K16680|1|0.0|2087|mde:101900488|echinoid	GO:0044464	-	-	gi|498929150|ref|XP_004518577.1|/0/PREDICTED: uncharacterized protein LOC101450462, partial [Ceratitis capitata]
105222578	390	28.26	6.44	-2.13363	Down	0.85842	PREDICTED: Bactrocera dorsalis uncharacterized LOC105222578 (LOC105222578), ncRNA	-	-	-	-	-
105230423	1349	63.185	26.925	-1.23064	Down	0.836411	PREDICTED: Bactrocera dorsalis chromobox protein homolog 1 (LOC105230423), mRNA	K11585|1|4e-60|234|mde:101889793|chromobox protein 1	-	-	-	gi|498987633|ref|XP_004531152.1|/1.77696e-70/PREDICTED: chromobox protein homolog 1-like isoform X1 [Ceratitis capitata]
105233967	1005	74.535	15.035	-2.30959	Down	0.909689	PREDICTED: Bactrocera dorsalis proteasome subunit beta type-5-like (LOC105233967), mRNA	K02737|1|6e-97|356|dan:Dana_GF13778|20S proteasome subunit beta 5 [EC:3.4.25.1]	GO:0000502//proteasome complex	GO:0004175//endopeptidase activity	GO:0031023//microtubule organizing center organization;GO:0007052//mitotic spindle organization	gi|498932189|ref|XP_004519324.1|/1.34129e-119/PREDICTED: proteasome subunit beta type-5-like [Ceratitis capitata]
105232312	3834	66.275	31.89	-1.05536	Down	0.809554	PREDICTED: Bactrocera dorsalis lysosomal alpha-mannosidase (LOC105232312), mRNA	K12311|1|0.0|1587|mde:101894887|lysosomal alpha-mannosidase [EC:3.2.1.24]	GO:0000323//lytic vacuole	GO:0043169//cation binding;GO:0015923//mannosidase activity	GO:0005975//carbohydrate metabolic process	gi|499000659|ref|XP_004534400.1|/0/PREDICTED: lysosomal alpha-mannosidase-like isoform X1 [Ceratitis capitata]
105227773	947	4.745	18.775	1.98433	Up	0.808036	PREDICTED: Bactrocera dorsalis 23 kDa integral membrane protein (LOC105227773), mRNA	K06497|1|2e-18|95.1|dwi:Dwil_GK21776|CD63 antigen	-	-	-	gi|498997157|ref|XP_004533533.1|/6.87095e-99/PREDICTED: protein late bloomer-like [Ceratitis capitata]
105224149	1337	14.4	118.37	3.03916	Up	0.941859	PREDICTED: Bactrocera dorsalis cell wall protein AWA1-like (LOC105224149), mRNA	-	-	-	-	gi|499003703|ref|XP_004535152.1|/1.40797e-43/PREDICTED: ubiquitin carboxyl-terminal hydrolase 2-like isoform X5 [Ceratitis capitata]
105230114	1922	101.84	220.57	1.11493	Up	0.847458	PREDICTED: Bactrocera dorsalis succinyl-CoA ligase [ADP/GDP-forming] subunit alpha, mitochondrial (LOC105230114), mRNA	K01899|1|4e-144|514|mde:101888710|succinyl-CoA synthetase alpha subunit [EC:6.2.1.4 6.2.1.5]	GO:0030062//mitochondrial tricarboxylic acid cycle enzyme complex	GO:0004774//succinate-CoA ligase activity;GO:0046912//transferase activity, transferring acyl groups, acyl groups converted into alkyl on transfer	GO:0009060//aerobic respiration	gi|498963285|ref|XP_004525172.1|/2.05582e-153/PREDICTED: succinyl-CoA ligase [ADP/GDP-forming] subunit alpha, mitochondrial-like [Ceratitis capitata]
105233998	1855	61.415	2.955	-4.37736	Down	0.951598	PREDICTED: Bactrocera dorsalis uncharacterized LOC105233998 (LOC105233998), mRNA	K18405|1|1e-64|249|mde:101898696|tudor domain-containing protein 1/4/6/7;K18415|2|2e-14|83.6|cqu:CpipJ_CPIJ014023|vreteno	-	-	-	gi|498967645|ref|XP_004526116.1|/1.54285e-65/PREDICTED: uncharacterized protein LOC101462393 [Ceratitis capitata]
105232558	1755	33.78	6.795	-2.31362	Down	0.876507	PREDICTED: Bactrocera dorsalis meiosis-specific nuclear structural protein 1 (LOC105232558), mRNA	K18626|1|9e-20|100|dwi:Dwil_GK19899|trichohyalin	-	-	-	gi|498952645|ref|XP_004523374.1|/0/PREDICTED: meiosis-specific nuclear structural protein 1-like [Ceratitis capitata]
105224132	6396	16.725	3.175	-2.39718	Down	0.817185	PREDICTED: Bactrocera dorsalis anaphase-promoting complex subunit 1 (LOC105224132), mRNA	K03348|1|0.0|2585|mde:101894708|anaphase-promoting complex subunit 1	-	-	GO:0000087//mitotic M phase	gi|498935058|ref|XP_004520043.1|/0/PREDICTED: anaphase-promoting complex subunit 1-like isoform X1 [Ceratitis capitata]
105229962	429	85.705	173.775	1.01977	Up	0.8284	PREDICTED: Bactrocera dorsalis cytochrome c oxidase subunit 7C, mitochondrial-like (LOC105229962), mRNA	K02272|1|6e-20|97.8|tca:658950|cytochrome c oxidase subunit 7c	GO:0005746//mitochondrial respiratory chain	GO:0015002//heme-copper terminal oxidase activity;GO:0003676//nucleic acid binding	GO:0022904//respiratory electron transport chain	gi|499013529|ref|XP_004537559.1|/1.74376e-30/PREDICTED: cytochrome c oxidase subunit 7C, mitochondrial-like isoform X1 [Ceratitis capitata]
105233902	2761	243.915	1.215	-7.64928	Down	0.993676	PREDICTED: Bactrocera dorsalis protein tailless (LOC105233902), mRNA	K08545|1|1e-148|529|dvi:Dvir_GJ24246|nuclear receptor subfamily 2 group E member 1	GO:0043231//intracellular membrane-bounded organelle	GO:0003676//nucleic acid binding;GO:0004872//receptor activity;GO:0001071//nucleic acid binding transcription factor activity	GO:0035270//endocrine system development;GO:0007049//cell cycle;GO:0009880//embryonic pattern specification;GO:0048598//embryonic morphogenesis;GO:0045165//cell fate commitment;GO:0048592//eye morphogenesis;GO:0007169//transmembrane receptor protein tyrosine kinase signaling pathway;GO:0009798//axis specification;GO:0048103//somatic stem cell division;GO:0010467//gene expression	gi|195113207|ref|XP_002001159.1|/8.95123e-148/GI22125 [Drosophila mojavensis]
105233512	1014.22	47.98	8.055	-2.57448	Down	0.902058	PREDICTED: Bactrocera dorsalis uncharacterized LOC105233512 (LOC105233512), transcript variant X3, ncRNA	-	-	-	-	-
105230244	2442	51.44	12.4	-2.05255	Down	0.888861	PREDICTED: Bactrocera dorsalis zinc finger protein 236-like (LOC105230244), mRNA	K09228|1|5e-11|72.4|dre:553302|KRAB domain-containing zinc finger protein	-	-	-	gi|498957269|ref|XP_004524126.1|/0/PREDICTED: zinc finger protein 236-like [Ceratitis capitata]
105233695	1279	139.1	481.93	1.7927	Up	0.918964	PREDICTED: Bactrocera dorsalis cytochrome c1, heme protein, mitochondrial (LOC105233695), mRNA	K00413|1|5e-121|436|mde:101899786|ubiquinol-cytochrome c reductase cytochrome c1 subunit	GO:0005746//mitochondrial respiratory chain	GO:0005506//iron ion binding	GO:0022904//respiratory electron transport chain	gi|499015053|ref|XP_004537936.1|/1.56892e-137/PREDICTED: cytochrome c1, heme protein, mitochondrial-like [Ceratitis capitata]
105228657	3071.46	5.52	20.64	1.9027	Up	0.815372	PREDICTED: Bactrocera dorsalis GTP cyclohydrolase 1 (LOC105228657), transcript variant X4, mRNA	K01495|1|1e-100|370|dvi:Dvir_GJ20545|GTP cyclohydrolase I [EC:3.5.4.16]	GO:0044424;GO:0044424;GO:0044424;GO:0044424	GO:0030234//enzyme regulator activity;GO:0003933//GTP cyclohydrolase activity;GO:0030234//enzyme regulator activity;GO:0003933//GTP cyclohydrolase activity;GO:0030234//enzyme regulator activity;GO:0003933//GTP cyclohydrolase activity;GO:0030234//enzyme regulator activity;GO:0003933//GTP cyclohydrolase activity	GO:0007427//epithelial cell migration, open tracheal system;GO:0002168//instar larval development;GO:0033301//cell cycle comprising mitosis without cytokinesis;GO:0009396//folic acid-containing compound biosynthetic process;GO:0019889//pteridine metabolic process;GO:0048069//eye pigmentation;GO:0051336//regulation of hydrolase activity;GO:0009790//embryo development;GO:0007427//epithelial cell mi…	gi|498923911|ref|XP_004517321.1|/2.34708e-156/PREDICTED: GTP cyclohydrolase 1-like isoform X1 [Ceratitis capitata]
105230078	1515	64.65	229.74	1.82928	Up	0.914706	PREDICTED: Bactrocera dorsalis cytochrome b-c1 complex subunit 2, mitochondrial (LOC105230078), mRNA	K00415|1|9e-178|625|mde:101898419|ubiquinol-cytochrome c reductase core subunit 2	GO:0015630//microtubule cytoskeleton;GO:0005746//mitochondrial respiratory chain	GO:0015078//hydrogen ion transmembrane transporter activity;GO:0004175//endopeptidase activity;GO:0046914//transition metal ion binding	GO:0019538//protein metabolic process;GO:0022904//respiratory electron transport chain	gi|498930758|ref|XP_004518965.1|/0/PREDICTED: cytochrome b-c1 complex subunit 2, mitochondrial-like isoform X2 [Ceratitis capitata]
105228981	11291	71.605	31.985	-1.16266	Down	0.829412	PREDICTED: Bactrocera dorsalis helicase domino (LOC105228981), mRNA	K11320|1|0.0|2480|dme:Dmel_CG9696|E1A-binding protein p400 [EC:3.6.4.-]	GO:0043231//intracellular membrane-bounded organelle	GO:0005488	GO:0007447//imaginal disc pattern formation;GO:0051276//chromosome organization;GO:0000380//alternative mRNA splicing, via spliceosome;GO:0002683//negative regulation of immune system process;GO:0008593//regulation of Notch signaling pathway;GO:0007292//female gamete generation;GO:0048534//hematopoietic or lymphoid organ development;GO:0009791//post-embryonic development	gi|498947605|ref|XP_004522560.1|/0/PREDICTED: helicase domino-like isoform X4 [Ceratitis capitata]
105229586	3644	22.67	5.09	-2.15505	Down	0.83932	PREDICTED: Bactrocera dorsalis cullin-5 (LOC105229586), transcript variant X3, mRNA	K10612|1|0.0|1157|mde:101895206|cullin 5	GO:0000151//ubiquitin ligase complex;GO:0000151//ubiquitin ligase complex;GO:0000151//ubiquitin ligase complex	GO:0019899//enzyme binding;GO:0019899//enzyme binding;GO:0019899//enzyme binding	GO:0001709//cell fate determination;GO:0048741//skeletal muscle fiber development;GO:0019941//modification-dependent protein catabolic process;GO:0001709//cell fate determination;GO:0048741//skeletal muscle fiber development;GO:0019941//modification-dependent protein catabolic process;GO:0001709//cell fate determination;GO:0048741//skeletal muscle fiber development;GO:0019941//modification-depend…	gi|498927451|ref|XP_004518144.1|/0/PREDICTED: cullin-5-like [Ceratitis capitata]
105227036	1087	15.98	126.065	2.97983	Up	0.938823	PREDICTED: Bactrocera dorsalis dehydrogenase/reductase SDR family member 11 (LOC105227036), mRNA	K15890|1|7e-48|193|tca:658671|NADP+-dependent farnesol dehydrogenase [EC:1.1.1.216]	-	-	-	gi|498951605|ref|XP_004523201.1|/1.32418e-107/PREDICTED: dehydrogenase/reductase SDR family member 11-like [Ceratitis capitata]
105222440	6116	11.135	29.83	1.42166	Up	0.811999	PREDICTED: Bactrocera dorsalis uncharacterized LOC105222440 (LOC105222440), mRNA	K06568|1|4e-48|197|cel:CELE_C09F9.2|mucin 1, transmembrane;K02599|5|4e-10|70.9|bfo:BRAFLDRAFT_92361|Notch	-	-	-	gi|498937053|ref|XP_004520552.1|/0/PREDICTED: uncharacterized protein LOC101458732 isoform X2 [Ceratitis capitata]
105223386	1422	4.16	35.955	3.11154	Up	0.904798	PREDICTED: Bactrocera dorsalis zinc carboxypeptidase A 1-like (LOC105223386), mRNA	K01290|1|1e-87|326|dan:Dana_GF14014|carboxypeptidase A, invertebrate [EC:3.4.17.-]	GO:0044421	GO:0046872//metal ion binding;GO:0008237//metallopeptidase activity;GO:0008238//exopeptidase activity	-	gi|498996034|ref|XP_004533257.1|/0/PREDICTED: zinc carboxypeptidase A 1-like [Ceratitis capitata]
105224166	6433	47.905	20.865	-1.19909	Down	0.819799	PREDICTED: Bactrocera dorsalis ATP-dependent helicase brm (LOC105224166), mRNA	K11647|1|0.0|1800|mde:101888641|SWI/SNF-related matrix-associated actin-dependent regulator of chromatin subfamily A member 2/4 [EC:3.6.4.-]	GO:0070603//SWI/SNF superfamily-type complex	GO:0003712//transcription cofactor activity;GO:0003676//nucleic acid binding;GO:0032559;GO:0042623//ATPase activity, coupled	GO:0006351//transcription, DNA-templated;GO:0006909//phagocytosis;GO:0048812//neuron projection morphogenesis;GO:0003002//regionalization;GO:0048667//cell morphogenesis involved in neuron differentiation;GO:0009967//positive regulation of signal transduction;GO:0006338//chromatin remodeling;GO:0007292//female gamete generation;GO:0002376//immune system process;GO:0007476//imaginal disc-derived wi…	gi|498945180|ref|XP_004522168.1|/0/PREDICTED: ATP-dependent helicase brm-like isoform X3 [Ceratitis capitata]
105222058	2011	38.415	13.87	-1.4697	Down	0.837254	PREDICTED: Bactrocera dorsalis cytosolic Fe-S cluster assembly factor NUBP1 homolog (LOC105222058), mRNA	K03593|1|6e-28|128|hmg:100198387|ATP-binding protein involved in chromosome partitioning	GO:0044444//cytoplasmic part	GO:0043169//cation binding;GO:0051536//iron-sulfur cluster binding;GO:0016462//pyrophosphatase activity;GO:0032559	GO:0031163	gi|498960977|ref|XP_004524727.1|/2.95532e-134/PREDICTED: cytosolic Fe-S cluster assembly factor NUBP1 homolog [Ceratitis capitata]
105232986	7239	15.325	36.785	1.26323	Up	0.810819	PREDICTED: Bactrocera dorsalis protein outspread-like (LOC105232986), mRNA	K16809|1|8e-13|80.1|amj:102558134|protein QN1;K16072|2|1e-12|79.7|dre:560003|ELKS/RAB6-interacting/CAST family member 1	-	-	-	gi|498940385|ref|XP_004521400.1|/0/PREDICTED: protein outspread-like [Ceratitis capitata]
105223242	1379	31.985	1.72	-4.21692	Down	0.922886	PREDICTED: Bactrocera dorsalis uncharacterized LOC105223242 (LOC105223242), transcript variant X3, mRNA	-	-	-	-	gi|498938356|ref|XP_004520886.1|/3.19436e-115/PREDICTED: uncharacterized protein LOC101453740 [Ceratitis capitata]
105228229	2736	96.145	251.8	1.38899	Up	0.88397	PREDICTED: Bactrocera dorsalis NADH-ubiquinone oxidoreductase 75 kDa subunit, mitochondrial (LOC105228229), mRNA	K03934|1|0.0|1238|mde:101899436|NADH dehydrogenase (ubiquinone) Fe-S protein 1 [EC:1.6.5.3 1.6.99.3]	GO:0005746//mitochondrial respiratory chain	GO:0043169//cation binding;GO:0051536//iron-sulfur cluster binding;GO:0050136//NADH dehydrogenase (quinone) activity	GO:0022904//respiratory electron transport chain	gi|498930550|ref|XP_004518908.1|/0/PREDICTED: NADH-ubiquinone oxidoreductase 75 kDa subunit, mitochondrial-like isoform X1 [Ceratitis capitata]
105233077	6970	71.53	339.79	2.24802	Up	0.933553	PREDICTED: Bactrocera dorsalis PDZ and LIM domain protein Zasp (LOC105233077), mRNA	K05760|1|2e-36|158|isc:IscW_ISCW009899|paxillin	-	GO:0046872//metal ion binding	-	gi|498968413|ref|XP_004526307.1|/0/PREDICTED: PDZ and LIM domain protein Zasp-like isoform X8 [Ceratitis capitata]
105227709	5666	22.3	4.675	-2.25401	Down	0.841934	PREDICTED: Bactrocera dorsalis condensin complex subunit 3 (LOC105227709), mRNA	K06678|1|0.0|1296|mde:101888215|condensin complex subunit 3	-	-	-	gi|498997117|ref|XP_004533523.1|/0/PREDICTED: condensin complex subunit 3-like [Ceratitis capitata]
105222791	1227	43.165	265.21	2.6192	Up	0.94287	PREDICTED: Bactrocera dorsalis sepiapterin reductase (LOC105222791), mRNA	K00072|1|7e-77|290|mde:101889810|sepiapterin reductase [EC:1.1.1.153]	-	-	-	gi|498972951|ref|XP_004527439.1|/1.29818e-117/PREDICTED: sepiapterin reductase-like [Ceratitis capitata]
105224289	1214	50.46	8.995	-2.48795	Down	0.902479	PREDICTED: Bactrocera dorsalis histone chaperone asf1 (LOC105224289), mRNA	K10753|1|2e-104|381|mde:101900366|histone chaperone ASF1	-	GO:0005488	GO:0043484//regulation of RNA splicing;GO:0048812//neuron projection morphogenesis;GO:0048513//animal organ development;GO:0034728//nucleosome organization	gi|498985407|ref|XP_004530609.1|/4.25925e-121/PREDICTED: histone chaperone asf1-like [Ceratitis capitata]
105222493	2931.59	63.805	31.53	-1.01694	Down	0.801037	PREDICTED: Bactrocera dorsalis nicalin-1 (LOC105222493), transcript variant X2, mRNA	-	GO:0044464	-	-	gi|498933725|ref|XP_004519708.1|/0/PREDICTED: nicalin-like [Ceratitis capitata]
105233912	735	1.22	14.685	3.58939	Up	0.842019	PREDICTED: Bactrocera dorsalis transcription factor mef2A-like (LOC105233912), mRNA	-	-	-	-	gi|557772753|ref|XP_005186031.1|/3.19326e-09/PREDICTED: hybrid signal transduction histidine kinase K-like [Musca domestica]
105222384	6977.73	16.07	37.275	1.21384	Up	0.804958	PREDICTED: Bactrocera dorsalis laminin subunit beta-1 (LOC105222384), transcript variant X2, mRNA	K04520|1|0.0|2942|mde:101887411|amyloid beta A4 protein;K05636|1|0.0|2942|mde:101887411|laminin, beta 1;K05695|1|0.0|2942|mde:101887411|receptor-type tyrosine-protein phosphatase F [EC:3.1.3.48];K05719|1|0.0|2942|mde:101887411|integrin beta 1;K06265|1|0.0|2942|mde:101887411|dystroglycan 1;K06525|1|0.0|2942|mde:101887411|integrin beta 4;K06534|1|0.0|2942|mde:101887411|melanoma cell adhesion molecu…	GO:0044464;GO:0005578//proteinaceous extracellular matrix;GO:0044464;GO:0005578//proteinaceous extracellular matrix	GO:0046914//transition metal ion binding;GO:0046914//transition metal ion binding	GO:0048870//cell motility;GO:0009653//anatomical structure morphogenesis;GO:0071711//basement membrane organization;GO:0048870//cell motility;GO:0009653//anatomical structure morphogenesis;GO:0071711//basement membrane organization	gi|498988755|ref|XP_004531436.1|/0/PREDICTED: laminin subunit beta-1-like isoform X1 [Ceratitis capitata]
105227930	769	242.1	0.305	-9.63258	Down	0.993929	PREDICTED: Bactrocera dorsalis uncharacterized LOC105227930 (LOC105227930), mRNA	-	-	-	-	gi|195440706|ref|XP_002068181.1|/8.55597e-08/GK12702 [Drosophila willistoni]
105222832	3488	10.055	55.415	2.46236	Up	0.906358	PREDICTED: Bactrocera dorsalis protein unc-13 homolog B-like (LOC105222832), mRNA	K15293|1|0.0|1937|dgr:Dgri_GH24009|protein unc-13	GO:0030136//clathrin-coated vesicle;GO:0033267;GO:0016020//membrane	GO:0043169//cation binding;GO:0005515//protein binding	GO:0016079//synaptic vesicle exocytosis;GO:0007165//signal transduction	gi|195064366|ref|XP_001996555.1|/0/GH24009 [Drosophila grimshawi]
105225375	1318.5	4.415	17.515	1.98811	Up	0.800531	PREDICTED: Bactrocera dorsalis uncharacterized LOC105225375 (LOC105225375), transcript variant X3, mRNA	-	-	-	-	gi|498969384|ref|XP_004526547.1|/5.07078e-130/PREDICTED: uncharacterized protein LOC101454331 [Ceratitis capitata]
105229481	3414.76	57.595	27.695	-1.05632	Down	0.803904	PREDICTED: Bactrocera dorsalis probable E3 ubiquitin-protein ligase makorin-1 (LOC105229481), transcript variant X5, mRNA	K15687|1|6e-143|511|mde:101889382|E3 ubiquitin-protein ligase makorin [EC:2.3.2.27]	-	GO:0046872//metal ion binding;GO:0046872//metal ion binding;GO:0046872//metal ion binding;GO:0046872//metal ion binding;GO:0046872//metal ion binding	-	gi|498946195|ref|XP_004522332.1|/0/PREDICTED: probable E3 ubiquitin-protein ligase makorin-1-like isoform X1 [Ceratitis capitata]
105224023	1858.8	3.91	17.26	2.14219	Up	0.807783	PREDICTED: Bactrocera dorsalis battenin-like (LOC105224023), transcript variant X2, mRNA	K12389|1|2e-175|618|mde:101890747|battenin	GO:0044464;GO:0044464	-	-	gi|498944735|ref|XP_004522095.1|/0/PREDICTED: battenin-like isoform X1 [Ceratitis capitata]
105222416	3499	2.34	16.945	2.85628	Up	0.836369	PREDICTED: Bactrocera dorsalis protein cab-1 (LOC105222416), mRNA	K09367|1|4e-06|56.6|pbi:103061913|POU domain transcription factor, class 5	GO:0031224//intrinsic component of membrane;GO:0043231//intracellular membrane-bounded organelle	GO:0042802//identical protein binding;GO:0001071//nucleic acid binding transcription factor activity;GO:0003677//DNA binding	GO:0000165//MAPK cascade;GO:0006970//response to osmotic stress;GO:0019432//triglyceride biosynthetic process;GO:0002251;GO:0007610//behavior	gi|498936866|ref|XP_004520512.1|/8.67022e-151/PREDICTED: uncharacterized protein LOC101453000 [Ceratitis capitata]
105224805	1947	59.37	25.83	-1.20069	Down	0.830171	PREDICTED: Bactrocera dorsalis heat shock 70 kDa protein 14 (LOC105224805), mRNA	K03283|1|1e-43|180|dpe:Dper_GL12534|heat shock 70kDa protein 1/8;K06758|1|1e-43|180|dpe:Dper_GL12534|L1 cell adhesion molecule like protein	-	GO:0032559	-	gi|498965797|ref|XP_004525658.1|/0/PREDICTED: heat shock 70 kDa protein 14-like [Ceratitis capitata]
105225622	4202	4.705	19.27	2.03409	Up	0.815836	PREDICTED: Bactrocera dorsalis POU domain protein CF1A (LOC105225622), mRNA	K09365|1|0.0|719|mde:101892502|POU domain transcription factor, class 3	-	GO:0001071//nucleic acid binding transcription factor activity;GO:0003677//DNA binding	GO:0007411//axon guidance;GO:0001709//cell fate determination;GO:0007420//brain development;GO:0006351//transcription, DNA-templated	gi|195588294|ref|XP_002083893.1|/0/GD13969 [Drosophila simulans]
105228355	697	131.59	0.47	-8.12917	Down	0.98596	PREDICTED: Bactrocera dorsalis vegetative cell wall protein gp1-like (LOC105228355), mRNA	-	-	-	-	-
105234068	6192.96	2.485	15.48	2.63909	Up	0.818281	PREDICTED: Bactrocera dorsalis zinc finger protein rotund (LOC105234068), transcript variant X3, mRNA	K09228|1|2e-40|171|bfo:BRAFLDRAFT_222187|KRAB domain-containing zinc finger protein	GO:0043231//intracellular membrane-bounded organelle;GO:0043231//intracellular membrane-bounded organelle;GO:0043231//intracellular membrane-bounded organelle	-	GO:0007424//open tracheal system development;GO:0007424//open tracheal system development;GO:0007424//open tracheal system development	gi|498955172|ref|XP_004523786.1|/0/PREDICTED: PR domain zinc finger protein 1-like isoform X1 [Ceratitis capitata]
105227394	1167	188.88	49.955	-1.91877	Down	0.91479	PREDICTED: Bactrocera dorsalis cAMP-regulated phosphoprotein 19 (LOC105227394), mRNA	-	-	-	GO:0048878//chemical homeostasis;GO:0000278//mitotic cell cycle;GO:0007292//female gamete generation;GO:0031667//response to nutrient levels;GO:0051726//regulation of cell cycle	gi|498929420|ref|XP_004518646.1|/8.00368e-45/PREDICTED: alpha-endosulfine-like [Ceratitis capitata]
105225202	3697	68.45	24.52	-1.48109	Down	0.865925	PREDICTED: Bactrocera dorsalis trithorax group protein osa (LOC105225202), mRNA	K15623|1|3e-15|87.4|bmor:101736105|protein SSXT	-	-	-	gi|499008814|ref|XP_004536413.1|/5.56659e-55/PREDICTED: trithorax group protein osa-like [Ceratitis capitata]
105224111	10253	680.48	233.16	-1.54523	Down	0.905262	PREDICTED: Bactrocera dorsalis apolipophorins (LOC105224111), mRNA	K15463|1|0.0|907|dsi:Dsim_GD24420|tRNA A64-2'-O-ribosylphosphate transferase [EC:2.4.2.-];K14462|2|6e-41|174|hmg:100199505|apolipoprotein B	-	-	-	gi|498969611|ref|XP_004526603.1|/0/PREDICTED: apolipophorins-like isoform X1 [Ceratitis capitata]
105231245	2866	7.52	24.885	1.72647	Up	0.82254	PREDICTED: Bactrocera dorsalis sodium- and chloride-dependent GABA transporter ine (LOC105231245), mRNA	K05039|1|0.0|1106|dvi:Dvir_GJ17389|solute carrier family 6 (neurotransmitter transporter, GABA) member 6/8/11/12/13	GO:0016021//integral component of membrane	GO:0005326//neurotransmitter transporter activity;GO:0015291//secondary active transmembrane transporter activity;GO:0004888//transmembrane signaling receptor activity	GO:0006810//transport;GO:0080134;GO:0007154//cell communication;GO:0042065//glial cell growth	gi|498943453|ref|XP_004521880.1|/0/PREDICTED: sodium- and chloride-dependent GABA transporter ine-like [Ceratitis capitata]
105223130	5679	42.19	15.715	-1.42476	Down	0.837887	PREDICTED: Bactrocera dorsalis negative elongation factor A (LOC105223130), transcript variant X2, mRNA	K15179|1|3e-146|523|dpo:Dpse_GA19196|negative elongation factor A	GO:0031224//intrinsic component of membrane;GO:0031224//intrinsic component of membrane	GO:0031420;GO:0005267//potassium channel activity;GO:0031420;GO:0005267//potassium channel activity	GO:0030001//metal ion transport;GO:0030001//metal ion transport	gi|498997273|ref|XP_004533562.1|/0/PREDICTED: negative elongation factor A-like [Ceratitis capitata]
105228151	1231	71.365	34.87	-1.03323	Down	0.806729	PREDICTED: Bactrocera dorsalis uncharacterized protein C6orf136 homolog (LOC105228151), mRNA	-	-	-	-	gi|499002118|ref|XP_004534759.1|/7.40576e-97/PREDICTED: uncharacterized protein C6orf136-like [Ceratitis capitata]
105227827	2741	68.685	284.555	2.05064	Up	0.925668	PREDICTED: Bactrocera dorsalis protein scylla (LOC105227827), mRNA	K08270|1|1e-09|68.2|amj:102568463|DNA-damage-inducible transcript 4	GO:0044424	-	GO:0001700//embryonic development via the syncytial blastoderm;GO:0033554//cellular response to stress;GO:0007165//signal transduction;GO:0040008//regulation of growth	gi|498929896|ref|XP_004518742.1|/5.07842e-119/PREDICTED: protein scylla-like [Ceratitis capitata]
105226290	824.09	162.935	363.415	1.15732	Up	0.861329	PREDICTED: Bactrocera dorsalis uncharacterized LOC105226290 (LOC105226290), transcript variant X2, mRNA	-	-	-	-	gi|498958406|ref|XP_004524310.1|/4.9448e-44/PREDICTED: protein anoxia up-regulated-like isoform X5 [Ceratitis capitata]
105233864	1804	25.295	6.4	-1.98271	Down	0.840374	PREDICTED: Bactrocera dorsalis peptidyl-prolyl cis-trans isomerase-like 4 (LOC105233864), mRNA	K12735|1|1e-167|592|mde:101890036|peptidyl-prolyl cis-trans isomerase-like 4 [EC:5.2.1.8]	GO:0005681//spliceosomal complex	GO:0016859//cis-trans isomerase activity;GO:0005488	GO:0000377;GO:0044267//cellular protein metabolic process	gi|498938073|ref|XP_004520810.1|/0/PREDICTED: peptidyl-prolyl cis-trans isomerase-like 4-like [Ceratitis capitata]
105226375	2829	27.68	4.54	-2.60808	Down	0.876718	PREDICTED: Bactrocera dorsalis AF4/FMR2 family member 4-like (LOC105226375), mRNA	-	-	-	-	gi|499014795|ref|XP_004537871.1|/2.4403e-132/PREDICTED: intracellular protein transport protein USO1-like isoform X5 [Ceratitis capitata]
105232806	1893	44.35	15.415	-1.5246	Down	0.850367	PREDICTED: Bactrocera dorsalis uncharacterized LOC105232806 (LOC105232806), mRNA	-	-	-	-	gi|498953490|ref|XP_004523509.1|/0/PREDICTED: uncharacterized protein LOC101459207 [Ceratitis capitata]
105231848	1731.68	28.435	9.18	-1.6311	Down	0.828738	PREDICTED: Bactrocera dorsalis cell cycle checkpoint protein RAD17 (LOC105231848), transcript variant X2, mRNA	K06662|1|2e-123|445|dwi:Dwil_GK14447|cell cycle checkpoint protein	-	-	-	gi|499007640|ref|XP_004536122.1|/3.69138e-178/PREDICTED: cell cycle checkpoint protein RAD17-like [Ceratitis capitata]
105225750	8216	4.745	24.36	2.36003	Up	0.856944	PREDICTED: Bactrocera dorsalis nuclear pore complex protein DDB_G0274915 homolog (LOC105225750), partial mRNA	K15293|1|0.0|639|dmo:Dmoj_GI14058|protein unc-13	GO:0044464	-	GO:0006887//exocytosis;GO:0007268//synaptic transmission;GO:0065007//biological regulation	gi|498932943|ref|XP_004519505.1|/0/PREDICTED: serine-rich adhesin for platelets-like isoform X8 [Ceratitis capitata]
105234018	2277	37.195	8.445	-2.13894	Down	0.876802	PREDICTED: Bactrocera dorsalis kelch domain-containing protein 3 (LOC105234018), mRNA	K14966|1|7e-23|111|tsp:Tsp_06154|host cell factor;K12562|5|1e-20|104|nve:NEMVE_v1g246594|amphiphysin	-	-	-	gi|498988498|ref|XP_004531369.1|/0/PREDICTED: kelch domain-containing protein 3-like isoform X3 [Ceratitis capitata]
105230232	3500.58	126.585	45.375	-1.48014	Down	0.882241	PREDICTED: Bactrocera dorsalis ras guanine nucleotide exchange factor E (LOC105230232), transcript variant X6, mRNA	K06086|1|4e-16|90.1|crg:105332198|sorbin and SH3 domain containing 1;K12171|2|6e-15|86.3|tca:664345|E3 ubiquitin-protein ligase SH3RF [EC:2.3.2.27]	-	-	-	gi|498956697|ref|XP_004524036.1|/3.54732e-147/PREDICTED: rhoGEF domain-containing protein gxcI-like isoform X1 [Ceratitis capitata]
105222897	5188	26.6	0.385	-6.11042	Down	0.930812	PREDICTED: Bactrocera dorsalis protein three rows (LOC105222897), mRNA	K16829|1|1e-125|454|dan:Dana_GF13218|protein three rows	-	-	-	gi|498967477|ref|XP_004526073.1|/0/PREDICTED: protein three rows-like [Ceratitis capitata]
105226393	3338.34	78.625	25.715	-1.61238	Down	0.880597	PREDICTED: Bactrocera dorsalis prostatic acid phosphatase (LOC105226393), transcript variant X2, mRNA	K14410|1|2e-143|512|dse:Dsec_GM12199|lysosomal acid phosphatase [EC:3.1.3.2]	-	GO:0016787//hydrolase activity;GO:0016787//hydrolase activity	-	gi|498980579|ref|XP_004529390.1|/0/PREDICTED: lysosomal acid phosphatase-like isoform X2 [Ceratitis capitata]
105232170	1476	1316.09	1.875	-9.45515	Down	0.999368	PREDICTED: Bactrocera dorsalis vitellogenin-1-like (LOC105232170), mRNA	K01059|1|4e-23|111|dan:Dana_GF10332|lipoprotein lipase [EC:3.1.1.34]	GO:0044444//cytoplasmic part;GO:0015630//microtubule cytoskeleton	-	GO:0007028//cytoplasm organization;GO:0003006//developmental process involved in reproduction;GO:0044238//primary metabolic process	gi|19880525|gb|AAM00373.1|AF368054_1/0/vitellogenin 2 precursor [Bactrocera dorsalis]
105233256	3430	8.13	25.905	1.6719	Up	0.822751	PREDICTED: Bactrocera dorsalis endothelin-converting enzyme 1 (LOC105233256), transcript variant X2, mRNA	K08635|1|2e-171|605|crg:105319604|membrane metallo-endopeptidase-like 1	-	GO:0004175//endopeptidase activity;GO:0004175//endopeptidase activity	GO:0019538//protein metabolic process;GO:0019538//protein metabolic process	gi|498953869|ref|XP_004523569.1|/0/PREDICTED: membrane metallo-endopeptidase-like 1-like isoform X2 [Ceratitis capitata]
105228156	1506	222.555	97.835	-1.18574	Down	0.862004	PREDICTED: Bactrocera dorsalis nucleosome assembly protein 1-like 1 (LOC105228156), mRNA	K11279|1|5e-120|433|dvi:Dvir_GJ20453|nucleosome assembly protein 1-like 1	-	GO:0005515//protein binding	GO:0006351//transcription, DNA-templated;GO:0034728//nucleosome organization	gi|499002130|ref|XP_004534762.1|/6.69563e-170/PREDICTED: nucleosome assembly protein 1-like 1-A-like isoform X1 [Ceratitis capitata]
105226200	1104	17.705	47.365	1.41966	Up	0.843958	PREDICTED: Bactrocera dorsalis probable salivary secreted peptide (LOC105226200), mRNA	-	-	-	-	gi|498937732|ref|XP_004520728.1|/2.71607e-39/PREDICTED: probable salivary secreted peptide-like [Ceratitis capitata]
105229287	3716	25.075	8.16	-1.61961	Down	0.815246	PREDICTED: Bactrocera dorsalis phosphatidylinositol 3-kinase regulatory subunit gamma (LOC105229287), mRNA	K02649|1|5e-171|604|mde:101896300|phosphoinositide-3-kinase, regulatory subunit	-	-	-	gi|498984318|ref|XP_004530335.1|/0/PREDICTED: phosphatidylinositol 3-kinase regulatory subunit alpha-like isoform X1 [Ceratitis capitata]
105230058	1534	31.39	7.57	-2.05194	Down	0.862552	PREDICTED: Bactrocera dorsalis peptidyl-prolyl cis-trans isomerase D (LOC105230058), mRNA	K05864|1|8e-118|426|mde:101893420|peptidyl-prolyl isomerase D [EC:5.2.1.8]	-	-	-	gi|498930832|ref|XP_004518989.1|/1.22006e-142/PREDICTED: peptidyl-prolyl cis-trans isomerase D-like [Ceratitis capitata]
105226557	1165	182.39	504.175	1.4669	Up	0.898685	PREDICTED: Bactrocera dorsalis uncharacterized LOC105226557 (LOC105226557), mRNA	-	-	-	-	gi|498927126|ref|XP_004518062.1|/6.52102e-47/PREDICTED: uncharacterized protein LOC101454195 [Ceratitis capitata]
105223408	565	95.765	231.695	1.27466	Up	0.871532	PREDICTED: Bactrocera dorsalis uncharacterized LOC105223408 (LOC105223408), mRNA	-	-	-	-	gi|498986165|ref|XP_004530787.1|/6.315e-33/PREDICTED: uncharacterized protein LOC101450794 [Ceratitis capitata]
105232409	4368	28.135	8.465	-1.73278	Down	0.834893	PREDICTED: Bactrocera dorsalis non-lysosomal glucosylceramidase (LOC105232409), mRNA	K17108|1|0.0|1502|dya:Dyak_GE19029|non-lysosomal glucosylceramidase [EC:3.2.1.45]	GO:0031224//intrinsic component of membrane	GO:0004553//hydrolase activity, hydrolyzing O-glycosyl compounds;GO:0004620//phospholipase activity	GO:0006678//glucosylceramide metabolic process;GO:0007165//signal transduction	gi|499001003|ref|XP_004534486.1|/0/PREDICTED: non-lysosomal glucosylceramidase-like isoform X1 [Ceratitis capitata]
105222304	1660	68.915	0.82	-6.39305	Down	0.971498	PREDICTED: Bactrocera dorsalis myb-like protein X (LOC105222304), mRNA	-	-	-	-	gi|498949913|ref|XP_004522930.1|/9.82789e-93/PREDICTED: uncharacterized protein LOC101452223 [Ceratitis capitata]
105225332	1987.21	75.22	29.845	-1.33363	Down	0.853908	PREDICTED: Bactrocera dorsalis stathmin (LOC105225332), transcript variant X2, mRNA	K04381|1|3e-91|338|dme:Dmel_CG31641|stathmin	GO:0015630//microtubule cytoskeleton;GO:0015630//microtubule cytoskeleton	GO:0015631//tubulin binding;GO:0015631//tubulin binding	GO:0007276//gamete generation;GO:0048731//system development;GO:0007165//signal transduction;GO:0007276//gamete generation;GO:0048731//system development;GO:0007165//signal transduction	gi|498972058|ref|XP_004527218.1|/3.20736e-117/PREDICTED: forkhead-associated domain-containing protein 1-like isoform X3 [Ceratitis capitata]
105232107	2138	73.575	24.685	-1.57558	Down	0.876971	PREDICTED: Bactrocera dorsalis N-alpha-acetyltransferase 30 (LOC105232107), mRNA	K00670|1|2e-83|312|mde:101888685|peptide alpha-N-acetyltransferase [EC:2.3.1.88]	-	GO:0016407//acetyltransferase activity	-	gi|498954773|ref|XP_004523720.1|/1.6425e-114/PREDICTED: N-alpha-acetyltransferase 30-like isoform X1 [Ceratitis capitata]
105229541	1836	24.05	5.03	-2.25741	Down	0.849608	PREDICTED: Bactrocera dorsalis zinc finger protein 699 (LOC105229541), mRNA	K09228|1|3e-14|82.8|lgi:LOTGIDRAFT_165476|KRAB domain-containing zinc finger protein	-	-	-	gi|499011661|ref|XP_004537103.1|/0/PREDICTED: oocyte zinc finger protein XlCOF7.1-like [Ceratitis capitata]
105222749	2512	33.29	9.765	-1.7694	Down	0.850662	PREDICTED: Bactrocera dorsalis uncharacterized LOC105222749 (LOC105222749), mRNA	K09667|1|4e-07|59.7|mze:101479094|protein O-GlcNAc transferase [EC:2.4.1.255]	-	-	-	gi|499003460|ref|XP_004535091.1|/3.1398e-160/PREDICTED: uncharacterized protein LOC101458952 [Ceratitis capitata]
105231979	1895	84.335	14.5	-2.54008	Down	0.920609	PREDICTED: Bactrocera dorsalis probable RNA-binding protein CG14230 (LOC105231979), transcript variant X2, mRNA	-	-	-	-	gi|498928654|ref|XP_004518456.1|/0/PREDICTED: probable RNA-binding protein CG14230-like [Ceratitis capitata]
105223726	2271.71	128.655	59.715	-1.10734	Down	0.838646	PREDICTED: Bactrocera dorsalis monocarboxylate transporter 9 (LOC105223726), transcript variant X2, mRNA	K18417|1|1e-41|173|crg:105340363|ERI1 exoribonuclease 2 [EC:3.1.-.-];K08189|2|2e-37|160|oas:101114882|MFS transporter, MCP family, solute carrier family 16 (monocarboxylic acid transporters), member 13;K08184|4|2e-37|159|bfo:BRAFLDRAFT_90403|MFS transporter, MCP family, solute carrier family 16 (monocarboxylic acid transporters), member 7	-	-	-	gi|498998818|ref|XP_004533942.1|/0/PREDICTED: monocarboxylate transporter 12-like isoform X1 [Ceratitis capitata]
105222739	1337	120.055	2.575	-5.54298	Down	0.97875	PREDICTED: Bactrocera dorsalis uncharacterized LOC105222739 (LOC105222739), mRNA	-	-	-	-	gi|499003524|ref|XP_004535107.1|/6.06498e-71/PREDICTED: uncharacterized protein LOC101461709 [Ceratitis capitata]
105226593	1847	22.23	3.995	-2.47624	Down	0.851252	PREDICTED: Bactrocera dorsalis uncharacterized LOC105226593 (LOC105226593), mRNA	-	-	-	-	gi|498934065|ref|XP_004519797.1|/1.71382e-141/PREDICTED: uncharacterized protein LOC101449851 [Ceratitis capitata]
105227302	1814.18	45.155	12.89	-1.80863	Down	0.871659	PREDICTED: Bactrocera dorsalis RNA polymerase II-associated protein 3 (LOC105227302), transcript variant X2, mRNA	K14806|1|5e-29|131|mze:101481432|ATP-dependent RNA helicase DDX31/DBP7 [EC:3.6.4.13];K17766|3|1e-21|107|acs:100561170|mitochondrial import receptor subunit TOM34	-	GO:0005515//protein binding;GO:0005515//protein binding	GO:0009886//post-embryonic morphogenesis;GO:0007444//imaginal disc development;GO:0009886//post-embryonic morphogenesis;GO:0007444//imaginal disc development	gi|499006869|ref|XP_004535929.1|/0/PREDICTED: RNA polymerase II-associated protein 3-like isoform X2 [Ceratitis capitata]
105225768	2483	26.045	8.915	-1.5467	Down	0.81221	PREDICTED: Bactrocera dorsalis mediator of RNA polymerase II transcription subunit 16 (LOC105225768), mRNA	K15159|1|0.0|836|mde:101898293|mediator of RNA polymerase II transcription subunit 16	-	-	-	gi|498968343|ref|XP_004526289.1|/0/PREDICTED: mediator of RNA polymerase II transcription subunit 16-like [Ceratitis capitata]
105226005	1133	42.66	11.265	-1.92104	Down	0.873598	PREDICTED: Bactrocera dorsalis ribosome production factor 2 homolog (LOC105226005), mRNA	K14847|1|2e-134|481|mde:101897003|ribosome production factor 2	-	-	-	gi|499010974|ref|XP_004536936.1|/1.94479e-149/PREDICTED: ribosome production factor 2 homolog isoform X2 [Ceratitis capitata]
105233361	1722	49.1	16.875	-1.54084	Down	0.856396	PREDICTED: Bactrocera dorsalis serine/arginine-rich splicing factor 3 (LOC105233361), mRNA	K12896|1|2e-44|182|dme:Dmel_CG10203|splicing factor, arginine/serine-rich 7	GO:0005681//spliceosomal complex	GO:0003723//RNA binding;GO:0046872//metal ion binding	GO:0048731//system development;GO:0000245//spliceosomal complex assembly	gi|498957827|ref|XP_004524215.1|/8.47304e-79/PREDICTED: serine/arginine-rich splicing factor 7-like [Ceratitis capitata]
105228242	2290	22.37	48.51	1.11672	Up	0.805169	PREDICTED: Bactrocera dorsalis uncharacterized LOC105228242 (LOC105228242), mRNA	K12417|1|3e-07|60.1|gfr:102044803|acyl-CoA thioesteraes 11 [EC:3.1.2.-]	-	-	-	gi|498971663|ref|XP_004527119.1|/1.04256e-138/PREDICTED: uncharacterized protein LOC101454918 [Ceratitis capitata]
105225832	1560.25	130.965	327.555	1.32256	Up	0.880428	PREDICTED: Bactrocera dorsalis pyruvate dehydrogenase E1 component subunit beta, mitochondrial (LOC105225832), transcript variant X2, mRNA	K00162|1|1e-86|322|dwi:Dwil_GK11887|pyruvate dehydrogenase E1 component beta subunit [EC:1.2.4.1]	GO:0043234//protein complex;GO:0044444//cytoplasmic part;GO:0015630//microtubule cytoskeleton;GO:0043234//protein complex;GO:0044444//cytoplasmic part;GO:0015630//microtubule cytoskeleton	-	GO:0032787//monocarboxylic acid metabolic process;GO:0000226//microtubule cytoskeleton organization;GO:0032787//monocarboxylic acid metabolic process;GO:0000226//microtubule cytoskeleton organization	gi|498951199|ref|XP_004523137.1|/6.0464e-122/PREDICTED: pyruvate dehydrogenase E1 component subunit beta, mitochondrial-like isoform X3 [Ceratitis capitata]
105230706	2713	32.22	12.17	-1.40463	Down	0.816216	PREDICTED: Bactrocera dorsalis probable 28S rRNA (cytosine(4447)-C(5))-methyltransferase (LOC105230706), mRNA	K14835|1|0.0|815|mde:101892269|ribosomal RNA methyltransferase Nop2 [EC:2.1.1.-]	-	GO:0003676//nucleic acid binding;GO:0008168//methyltransferase activity	GO:0042254//ribosome biogenesis;GO:0006730//one-carbon metabolic process	gi|499006494|ref|XP_004535837.1|/0/PREDICTED: putative ribosomal RNA methyltransferase NOP2-like [Ceratitis capitata]
105223212	6024	23.235	7.2	-1.69023	Down	0.812885	PREDICTED: Bactrocera dorsalis protein pygopus (LOC105223212), mRNA	K06279|1|3e-14|84.7|fch:102048929|SHC- transforming protein 1	GO:0043231//intracellular membrane-bounded organelle	GO:0046914//transition metal ion binding	GO:0035567//non-canonical Wnt signaling pathway;GO:0060560//developmental growth involved in morphogenesis;GO:0048812//neuron projection morphogenesis;GO:0010467//gene expression;GO:0007560//imaginal disc morphogenesis;GO:0022408//negative regulation of cell-cell adhesion;GO:0009790//embryo development	gi|498979817|ref|XP_004529202.1|/4.21438e-71/PREDICTED: protein pygopus-like isoform X1 [Ceratitis capitata]
105228433	4364	25.96	5.445	-2.25329	Down	0.856312	PREDICTED: Bactrocera dorsalis protein lin-54 homolog (LOC105228433), mRNA	-	GO:0043234//protein complex;GO:0044427	GO:0005488	GO:0006357//regulation of transcription from RNA polymerase II promoter;GO:0048870//cell motility;GO:0010259//multicellular organism aging;GO:0007292//female gamete generation;GO:0006277//DNA amplification	gi|498925595|ref|XP_004517704.1|/0/PREDICTED: protein lin-54 homolog [Ceratitis capitata]
105222469	907	75.365	0.83	-6.50464	Down	0.973396	PREDICTED: Bactrocera dorsalis mitotic spindle assembly checkpoint protein MAD2A (LOC105222469), mRNA	K02537|1|2e-99|364|dvi:Dvir_GJ13309|mitotic spindle assembly checkpoint protein MAD2	GO:0043231//intracellular membrane-bounded organelle;GO:0005876//spindle microtubule;GO:0000775//chromosome, centromeric region;GO:0012505//endomembrane system	-	GO:0045841//negative regulation of mitotic metaphase/anaphase transition;GO:0000236;GO:0031577//spindle checkpoint	gi|498955250|ref|XP_004523799.1|/1.2473e-110/PREDICTED: mitotic spindle assembly checkpoint protein MAD2A-like isoform X2 [Ceratitis capitata]
105226952	2022	15.215	48.41	1.66981	Up	0.865756	PREDICTED: Bactrocera dorsalis leucine-rich repeat-containing protein 20 (LOC105226952), mRNA	K01507|1|1e-15|87.4|fpg:101924560|inorganic pyrophosphatase [EC:3.6.1.1];K19613|2|5e-11|72.0|lcm:102347720|leucine-rich repeat protein SHOC2	-	-	-	gi|499009889|ref|XP_004536668.1|/1.54009e-106/PREDICTED: probable serine/threonine-protein kinase DDB_G0278509-like isoform X1 [Ceratitis capitata]
105227006	2403	27.225	1.205	-4.49783	Down	0.917489	PREDICTED: Bactrocera dorsalis stress response protein NST1 (LOC105227006), mRNA	-	-	-	-	gi|498958771|ref|XP_004524368.1|/5.1825e-88/PREDICTED: uncharacterized protein LOC101451923 [Ceratitis capitata]
105230908	1808	56.52	7.975	-2.82521	Down	0.917784	PREDICTED: Bactrocera dorsalis selenium-binding protein 1 (LOC105230908), mRNA	K17285|1|0.0|853|dya:Dyak_GE24469|selenium-binding protein 1	-	GO:0005488	-	gi|499000775|ref|XP_004534429.1|/0/PREDICTED: selenium-binding protein 1-like [Ceratitis capitata]
105230663	1941	100.985	2.72	-5.21439	Down	0.973649	PREDICTED: Bactrocera dorsalis uncharacterized protein DDB_G0287625-like (LOC105230663), mRNA	-	-	-	-	gi|498948071|ref|XP_004522636.1|/2.0342e-116/PREDICTED: putative mediator of RNA polymerase II transcription subunit 26-like [Ceratitis capitata]
105233182	3075	41.915	102.685	1.29269	Up	0.859305	PREDICTED: Bactrocera dorsalis aminopeptidase N (LOC105233182), mRNA	K11140|1|0.0|1085|mde:101890930|aminopeptidase N [EC:3.4.11.2]	-	-	-	gi|498950767|ref|XP_004523069.1|/0/PREDICTED: aminopeptidase N-like [Ceratitis capitata]
105226631	874.56	3.335	21.64	2.69794	Up	0.856944	PREDICTED: Bactrocera dorsalis mpv17-like protein 2 (LOC105226631), transcript variant X2, mRNA	K13349|1|3e-86|320|dmo:Dmoj_GI10222|Mpv17-like protein	GO:0031224//intrinsic component of membrane;GO:0031224//intrinsic component of membrane	-	-	gi|498979945|ref|XP_004529234.1|/1.43508e-100/PREDICTED: mpv17-like protein 2-like [Ceratitis capitata]
105227621	2843.9	101.985	42.715	-1.25554	Down	0.85627	PREDICTED: Bactrocera dorsalis adipocyte plasma membrane-associated protein (LOC105227621), transcript variant X2, mRNA	K01757|1|1e-125|453|dme:Dmel_CG11833|strictosidine synthase [EC:4.3.3.2]	GO:0044444//cytoplasmic part;GO:0044444//cytoplasmic part	GO:0016843;GO:0003723//RNA binding;GO:0004871//signal transducer activity;GO:0004175//endopeptidase activity;GO:0016843;GO:0003723//RNA binding;GO:0004871//signal transducer activity;GO:0004175//endopeptidase activity	GO:0008152//metabolic process;GO:0008152//metabolic process	gi|498997712|ref|XP_004533668.1|/0/PREDICTED: adipocyte plasma membrane-associated protein-like [Ceratitis capitata]
105233972	1790	31.095	0.64	-5.60247	Down	0.936588	PREDICTED: Bactrocera dorsalis protein cortex (LOC105233972), mRNA	K03363|1|3e-20|102|bmor:101744919|cell division cycle 20, cofactor of APC complex;K03364|3|1e-15|87.0|phu:Phum_PHUM207320|cell division cycle 20-like protein 1, cofactor of APC complex	GO:0044424	GO:0032403//protein complex binding	GO:0043161//proteasome-mediated ubiquitin-dependent protein catabolic process;GO:0007135//meiosis II;GO:0001775//cell activation;GO:0007127//meiosis I;GO:0051441;GO:0007275//multicellular organism development	gi|498968161|ref|XP_004526242.1|/0/PREDICTED: protein cortex-like [Ceratitis capitata]
105227354	1737	21.13	5.68	-1.89533	Down	0.818071	PREDICTED: Bactrocera dorsalis general transcription factor IIH subunit 4 (LOC105227354), mRNA	K03144|1|0.0|878|mde:101895061|transcription initiation factor TFIIH subunit 4	GO:0005667//transcription factor complex	-	GO:0006259//DNA metabolic process;GO:0006352//DNA-templated transcription, initiation	gi|498945595|ref|XP_004522236.1|/0/PREDICTED: general transcription factor IIH subunit 4-like [Ceratitis capitata]
105229869	811	2.17	21.82	3.32988	Up	0.879037	PREDICTED: Bactrocera dorsalis uncharacterized LOC105229869 (LOC105229869), ncRNA	-	-	-	-	-
105228419	3167	0.895	13.09	3.87043	Up	0.834472	PREDICTED: Bactrocera dorsalis neuropeptide-like 1 (LOC105228419), transcript variant X2, mRNA	-	-	-	-	gi|498925631|ref|XP_004517719.1|/2.3344e-168/PREDICTED: uncharacterized protein LOC101449424 [Ceratitis capitata]
105229149	4328	11.105	38.415	1.79046	Up	0.861666	PREDICTED: Bactrocera dorsalis nitric oxide synthase-like (LOC105229149), mRNA	K13253|1|0.0|1592|dan:Dana_GF14065|nitric-oxide synthase, invertebrate [EC:1.14.13.39]	GO:0005737//cytoplasm	GO:0005515//protein binding;GO:0000166//nucleotide binding;GO:0003676//nucleic acid binding;GO:0050662//coenzyme binding;GO:0005506//iron ion binding;GO:0016709//oxidoreductase activity, acting on paired donors, with incorporation or reduction of molecular oxygen, NAD(P)H as one donor, and incorporation of one atom of oxygen	GO:0008354//germ cell migration;GO:0048812//neuron projection morphogenesis;GO:0006412//translation;GO:0007143//female meiotic division;GO:0006355//regulation of transcription, DNA-templated;GO:0045165//cell fate commitment;GO:0008283//cell proliferation;GO:0031124//mRNA 3'-end processing;GO:0048513//animal organ development;GO:0044271//cellular nitrogen compound biosynthetic process;GO:0019827//…	gi|498961578|ref|XP_004524836.1|/0/PREDICTED: nitric oxide synthase-like [Ceratitis capitata]
105230452	1541	16.2	1.235	-3.71341	Down	0.85686	PREDICTED: Bactrocera dorsalis pachytene checkpoint protein 2 homolog (LOC105230452), mRNA	K12196|1|1e-15|87.0|cel:CELE_Y34D9A.10|vacuolar protein-sorting-associated protein 4;K07767|2|1e-15|87.0|dya:Dyak_GE16898|katanin p60 ATPase-containing subunit A1 [EC:3.6.4.3];K13525|5|3e-15|85.9|hro:HELRODRAFT_65100|transitional endoplasmic reticulum ATPase	-	GO:0000166//nucleotide binding	-	gi|498927641|ref|XP_004518193.1|/0/PREDICTED: pachytene checkpoint protein 2 homolog [Ceratitis capitata]
105224602	4589	1.345	13.655	3.34375	Up	0.826967	PREDICTED: Bactrocera dorsalis mucin-5AC-like (LOC105224602), mRNA	-	-	-	-	gi|498935359|ref|XP_004520117.1|/0/PREDICTED: microtubule-associated protein futsch-like [Ceratitis capitata]
105229860	2655.66	44.25	19.91	-1.15218	Down	0.805043	PREDICTED: Bactrocera dorsalis serine/threonine-protein phosphatase 5 (LOC105229860), transcript variant X2, mRNA	K04460|1|0.0|839|dan:Dana_GF23034|serine/threonine-protein phosphatase 5 [EC:3.1.3.16]	GO:0043231//intracellular membrane-bounded organelle;GO:0043231//intracellular membrane-bounded organelle	GO:0043169//cation binding;GO:0004721//phosphoprotein phosphatase activity;GO:0043169//cation binding;GO:0004721//phosphoprotein phosphatase activity	GO:0006464//cellular protein modification process;GO:0007049//cell cycle;GO:0006464//cellular protein modification process;GO:0007049//cell cycle	gi|498939356|ref|XP_004521168.1|/0/PREDICTED: serine/threonine-protein phosphatase 5-like isoform X1 [Ceratitis capitata]
105224163	1303	25.005	69.375	1.4722	Up	0.865798	PREDICTED: Bactrocera dorsalis inositol monophosphatase 2-like (LOC105224163), mRNA	K01092|1|2e-106|388|der:Dere_GG15938|myo-inositol-1(or 4)-monophosphatase [EC:3.1.3.25]	-	-	GO:0006796//phosphate-containing compound metabolic process	gi|498945162|ref|XP_004522165.1|/3.03516e-144/PREDICTED: inositol monophosphatase ttx-7-like [Ceratitis capitata]
105222987	1304	28.845	10.3	-1.48568	Down	0.816384	PREDICTED: Bactrocera dorsalis protein HGH1 homolog (LOC105222987), mRNA	-	-	-	-	gi|498933705|ref|XP_004519702.1|/8.22727e-158/PREDICTED: FAM203 family protein GA19338-like [Ceratitis capitata]
105228763	505	75.875	0.12	-9.30445	Down	0.975462	PREDICTED: Bactrocera dorsalis protein disulfide-isomerase-like (LOC105228763), transcript variant X2, mRNA	K09580|1|7e-33|141|mde:101900371|protein disulfide-isomerase A1 [EC:5.3.4.1]	GO:0031967;GO:0012505//endomembrane system;GO:0044432;GO:0044297//cell body;GO:0031967;GO:0012505//endomembrane system;GO:0044432;GO:0044297//cell body	GO:0016862//intramolecular oxidoreductase activity, interconverting keto- and enol-groups;GO:0016862//intramolecular oxidoreductase activity, interconverting keto- and enol-groups	GO:0044267//cellular protein metabolic process;GO:0044267//cellular protein metabolic process	gi|364521201|gb|AEW66914.1|/4.53449e-34/protein disulfide isomerase [Bactrocera dorsalis]
105227803	4120	29.115	4.675	-2.63872	Down	0.880344	PREDICTED: Bactrocera dorsalis WD repeat-containing and planar cell polarity effector protein fritz (LOC105227803), mRNA	-	-	-	GO:0001737//establishment of imaginal disc-derived wing hair orientation	gi|498988132|ref|XP_004531276.1|/0/PREDICTED: WD repeat-containing and planar cell polarity effector protein fritz-like isoform X1 [Ceratitis capitata]
105230716	1649	34.89	13.665	-1.35233	Down	0.816511	PREDICTED: Bactrocera dorsalis lethal(2)neighbour of tid protein 2 (LOC105230716), mRNA	K03845|1|0.0|640|mde:101887633|alpha-1,3-mannosyltransferase [EC:2.4.1.258]	GO:0044425;GO:0043231//intracellular membrane-bounded organelle	-	-	gi|499002885|ref|XP_004534949.1|/0/PREDICTED: lethal(2)neighbour of Tid protein-like [Ceratitis capitata]
105227014	5468	70.835	12.285	-2.52756	Down	0.915465	PREDICTED: Bactrocera dorsalis dentin sialophosphoprotein (LOC105227014), mRNA	K17582|1|2e-12|78.2|nvi:100120806|antigen KI-67	-	-	-	gi|498958819|ref|XP_004524376.1|/0/PREDICTED: uro-adherence factor A-like [Ceratitis capitata]
105232497	1397	11.775	91.63	2.96009	Up	0.932161	PREDICTED: Bactrocera dorsalis UPF0692 protein CG33108 (LOC105232497), mRNA	K12622|1|4e-28|128|dwi:Dwil_GK14178|U6 snRNA-associated Sm-like protein LSm3	-	-	-	gi|498953040|ref|XP_004523438.1|/1.32766e-100/PREDICTED: UPF0692 protein CG33108-like [Ceratitis capitata]
105228598	1742	54.44	8.975	-2.60068	Down	0.911375	PREDICTED: Bactrocera dorsalis uncharacterized LOC105228598 (LOC105228598), mRNA	K14165|1|1e-07|60.5|bfo:BRAFLDRAFT_247293|atypical dual specificity phosphatase [EC:3.1.3.16 3.1.3.48];K18042|2|1e-06|57.4|nvi:100121993|serine/threonine/tyrosine-interacting protein	-	-	-	gi|499008646|ref|XP_004536371.1|/1.96241e-115/PREDICTED: uncharacterized protein LOC101458659 isoform X2 [Ceratitis capitata]
105225237	2061	75.96	26.41	-1.52416	Down	0.872628	PREDICTED: Bactrocera dorsalis ornithine aminotransferase, mitochondrial (LOC105225237), mRNA	K00819|1|0.0|670|mde:101891867|ornithine--oxo-acid transaminase [EC:2.6.1.13]	GO:0044429	GO:0008483//transaminase activity;GO:0048037//cofactor binding	GO:0006520//cellular amino acid metabolic process	gi|498999364|ref|XP_004534078.1|/0/PREDICTED: ornithine aminotransferase, mitochondrial-like [Ceratitis capitata]
105232129	1649	27.185	9.525	-1.51302	Down	0.813306	PREDICTED: Bactrocera dorsalis protein SMG9 (LOC105232129), mRNA	K18735|1|3e-109|398|mde:101898922|protein SMG9	-	-	-	gi|498985167|ref|XP_004530548.1|/0/PREDICTED: protein SMG9-like [Ceratitis capitata]
105224207	2381	25.225	8.405	-1.58553	Down	0.81318	PREDICTED: Bactrocera dorsalis centromere/kinetochore protein zw10 (LOC105224207), mRNA	K11578|1|0.0|809|mde:101899592|centromere/kinetochore protein ZW10	GO:0005876//spindle microtubule;GO:0000777//condensed chromosome kinetochore	-	GO:0007126//meiotic nuclear division;GO:0045841//negative regulation of mitotic metaphase/anaphase transition;GO:0000819//sister chromatid segregation	gi|498984737|ref|XP_004530438.1|/0/PREDICTED: centromere/kinetochore protein zw10-like [Ceratitis capitata]
105233503	1149	17.76	0.48	-5.20945	Down	0.891475	PREDICTED: Bactrocera dorsalis probable palmitoyltransferase ZDHHC24 (LOC105233503), mRNA	K18932|1|6e-72|273|mde:101899956|palmitoyltransferase [EC:2.3.1.225]	GO:0043231//intracellular membrane-bounded organelle	-	-	gi|499006689|ref|XP_004535885.1|/3.69567e-79/PREDICTED: probable palmitoyltransferase ZDHHC24-like [Ceratitis capitata]
105222035	7446.63	8.13	25.885	1.67079	Up	0.822624	PREDICTED: Bactrocera dorsalis uncharacterized LOC105222035 (LOC105222035), transcript variant X6, mRNA	-	-	-	-	gi|498972244|ref|XP_004527264.1|/0/PREDICTED: serine-rich adhesin for platelets-like isoform X5 [Ceratitis capitata]
105228042	1818	29.28	0.205	-7.15815	Down	0.939076	PREDICTED: Bactrocera dorsalis protein yellow (LOC105228042), mRNA	-	-	-	-	gi|498931462|ref|XP_004519146.1|/0/PREDICTED: protein yellow-like [Ceratitis capitata]
105225088	954	33.7	3.24	-3.37868	Down	0.908888	PREDICTED: Bactrocera dorsalis homeobox protein goosecoid-like (LOC105225088), mRNA	-	-	-	-	-
105222663	2821.75	170.66	9.825	-4.11852	Down	0.968589	PREDICTED: Bactrocera dorsalis gamma-tubulin complex component 2 homolog (LOC105222663), transcript variant X2, mRNA	K16569|1|0.0|1350|mde:101897475|gamma-tubulin complex component 2	GO:0000930//gamma-tubulin complex;GO:0000930//gamma-tubulin complex	GO:0008017//microtubule binding;GO:0008017//microtubule binding	GO:0031023//microtubule organizing center organization;GO:0000087//mitotic M phase;GO:0007051//spindle organization;GO:0048232//male gamete generation;GO:0031023//microtubule organizing center organization;GO:0000087//mitotic M phase;GO:0007051//spindle organization;GO:0048232//male gamete generation	gi|499009944|ref|XP_004536680.1|/0/PREDICTED: gamma-tubulin complex component 2 homolog isoform X2 [Ceratitis capitata]
105229550	2249	40.605	267.99	2.72245	Up	0.944177	PREDICTED: Bactrocera dorsalis UDP-glucuronosyltransferase 1-6-like (LOC105229550), mRNA	K00699|1|2e-155|551|mde:101895816|glucuronosyltransferase [EC:2.4.1.17]	-	GO:0016757//transferase activity, transferring glycosyl groups	-	gi|498961543|ref|XP_004524829.1|/0/PREDICTED: UDP-glucuronosyltransferase 1-6-like [Ceratitis capitata]
105232937	1585	20.545	0.36	-5.83465	Down	0.91049	PREDICTED: Bactrocera dorsalis putative nuclease HARBI1 (LOC105232937), mRNA	K15442|1|4e-06|55.5|spu:764666|tRNA-specific adenosine deaminase 3	-	-	-	gi|498998635|ref|XP_004533896.1|/5.33857e-157/PREDICTED: putative nuclease HARBI1-like [Ceratitis capitata]
105223034	933	32.04	12.825	-1.32092	Down	0.806813	PREDICTED: Bactrocera dorsalis uncharacterized LOC105223034 (LOC105223034), transcript variant X2, mRNA	-	-	-	-	gi|498956061|ref|XP_004523931.1|/1.10681e-101/PREDICTED: uncharacterized protein LOC101450771 [Ceratitis capitata]
105228379	1098	8.27	36.68	2.14903	Up	0.876044	PREDICTED: Bactrocera dorsalis trypsin alpha-like (LOC105228379), mRNA	K01312|1|2e-95|351|dan:Dana_GF12546|trypsin [EC:3.4.21.4]	GO:0044421	GO:0004175//endopeptidase activity	GO:0019538//protein metabolic process	gi|498925908|ref|XP_004517777.1|/6.2902e-105/PREDICTED: trypsin alpha-like [Ceratitis capitata]
105222945	1657.35	6.155	28.97	2.23473	Up	0.864533	PREDICTED: Bactrocera dorsalis uncharacterized LOC105222945 (LOC105222945), transcript variant X2, mRNA	-	-	GO:0003676//nucleic acid binding;GO:0003676//nucleic acid binding	-	gi|498963079|ref|XP_004525131.1|/3.63113e-113/PREDICTED: uncharacterized protein LOC101462519 [Ceratitis capitata]
105231411	3291	38.405	1.71	-4.48923	Down	0.935323	PREDICTED: Bactrocera dorsalis kinesin-like protein KIF23 (LOC105231411), mRNA	K17387|1|0.0|1221|mde:101898291|kinesin family member 23	GO:0005815//microtubule organizing center;GO:0043231//intracellular membrane-bounded organelle;GO:0005875//microtubule associated complex	GO:0032559;GO:0003774//motor activity	GO:0000278//mitotic cell cycle;GO:0007017//microtubule-based process;GO:0016055//Wnt signaling pathway;GO:0007143//female meiotic division;GO:0045165//cell fate commitment;GO:0045185//maintenance of protein location;GO:0000912//assembly of actomyosin apparatus involved in cytokinesis;GO:0007399//nervous system development;GO:0042993//positive regulation of transcription factor import into nucleus	gi|498970018|ref|XP_004526706.1|/0/PREDICTED: kinesin-like protein KIF23-like isoform X1 [Ceratitis capitata]
105222208	1212	12.025	0.775	-3.9557	Down	0.826587	PREDICTED: Bactrocera dorsalis mitochondrial cardiolipin hydrolase (LOC105222208), transcript variant X2, mRNA	K16862|1|1e-71|272|mde:101887695|mitochondrial cardiolipin hydrolase [EC:3.1.4.-]	GO:0043232;GO:0043232	-	GO:0051276//chromosome organization;GO:0007292//female gamete generation;GO:0003006//developmental process involved in reproduction;GO:0016458//gene silencing;GO:0051276//chromosome organization;GO:0007292//female gamete generation;GO:0003006//developmental process involved in reproduction;GO:0016458//gene silencing	gi|498966758|ref|XP_004525894.1|/7.76219e-123/PREDICTED: mitochondrial cardiolipin hydrolase-like isoform X1 [Ceratitis capitata]
105232734	710	0.01	103.995	13.3442	Up	0.982714	PREDICTED: Bactrocera dorsalis endocuticle structural protein SgAbd-6 (LOC105232734), mRNA	-	-	GO:0005198//structural molecule activity	-	gi|498959629|ref|XP_004524507.1|/3.79394e-41/PREDICTED: endocuticle structural protein SgAbd-6-like [Ceratitis capitata]
105234224	2808	43.015	11.79	-1.86728	Down	0.872207	PREDICTED: Bactrocera dorsalis protein vreteno-like (LOC105234224), transcript variant X2, mRNA	K18415|1|2e-87|326|dgr:Dgri_GH18662|vreteno	-	-	-	gi|498962148|ref|XP_004524947.1|/0/PREDICTED: uncharacterized protein LOC101462388 isoform X1 [Ceratitis capitata]
105232279	2447	0.26	82.725	8.31367	Up	0.977232	PREDICTED: Bactrocera dorsalis tetra-peptide repeat homeobox protein 1 (LOC105232279), mRNA	-	-	-	-	gi|498943943|ref|XP_004521962.1|/1.7214e-54/PREDICTED: proline-rich protein 4-like [Ceratitis capitata]
105226141	359	24.97	0.155	-7.33178	Down	0.929547	PREDICTED: Bactrocera dorsalis uncharacterized LOC105226141 (LOC105226141), ncRNA	-	-	-	-	-
105232990	1756	45.155	0.555	-6.34625	Down	0.957711	PREDICTED: Bactrocera dorsalis uncharacterized LOC105232990 (LOC105232990), mRNA	-	-	-	-	gi|198475564|ref|XP_001357077.2|/2.11209e-16/GA11475 [Drosophila pseudoobscura pseudoobscura]
105231901	2840	32.81	6.615	-2.31032	Down	0.874652	PREDICTED: Bactrocera dorsalis uncharacterized LOC105231901 (LOC105231901), mRNA	K05719|1|4e-16|89.7|lgi:LOTGIDRAFT_236587|integrin beta 1;K06252|1|4e-16|89.7|lgi:LOTGIDRAFT_236587|tenascin;K06257|1|4e-16|89.7|lgi:LOTGIDRAFT_236587|syndecan 1;K06493|1|4e-16|89.7|lgi:LOTGIDRAFT_236587|integrin beta 3;K06550|1|4e-16|89.7|lgi:LOTGIDRAFT_236587|L1 cell adhesion molecule;K06589|1|4e-16|89.7|lgi:LOTGIDRAFT_236587|integrin beta 6;K06788|1|4e-16|89.7|lgi:LOTGIDRAFT_236587|coxsackievi…	-	-	-	gi|498983791|ref|XP_004530205.1|/0/PREDICTED: uncharacterized protein LOC101460321 [Ceratitis capitata]
105223607	701	889.055	1.74	-8.99704	Down	0.998988	PREDICTED: Bactrocera dorsalis uncharacterized LOC105223607 (LOC105223607), mRNA	-	-	-	-	gi|498964184|ref|XP_004525346.1|/8.50637e-30/PREDICTED: chorion protein S15-like [Ceratitis capitata]
105229698	448	24.235	188.72	2.96108	Up	0.944262	PREDICTED: Bactrocera dorsalis sapecin-like (LOC105229698), mRNA	-	-	-	GO:0006952//defense response	gi|499013026|ref|XP_004537435.1|/3.6986e-20/PREDICTED: phormicin-like [Ceratitis capitata]
105232706	2762	8.145	30.745	1.91637	Up	0.854204	PREDICTED: Bactrocera dorsalis ammonium transporter Rh type A (LOC105232706), mRNA	K06580|1|1e-172|609|mde:101901795|ammonium transporter Rh	GO:0016020//membrane	-	GO:0006810//transport	gi|498959806|ref|XP_004524534.1|/0/PREDICTED: ammonium transporter Rh type B-like [Ceratitis capitata]
105233874	1194	0.745	15.825	4.40882	Up	0.868033	PREDICTED: Bactrocera dorsalis endocuticle structural glycoprotein ABD-4 (LOC105233874), mRNA	-	-	GO:0005198//structural molecule activity	-	gi|498937163|ref|XP_004520587.1|/5.83471e-107/PREDICTED: endocuticle structural glycoprotein ABD-4-like [Ceratitis capitata]
105231173	2721	17.8	0.355	-5.64791	Down	0.894848	PREDICTED: Bactrocera dorsalis uncharacterized LOC105231173 (LOC105231173), mRNA	-	-	-	-	gi|498942836|ref|XP_004521780.1|/0/PREDICTED: protein CIP2A-like [Ceratitis capitata]
105225908	2928.31	43.685	5.84	-2.9031	Down	0.907834	PREDICTED: Bactrocera dorsalis uncharacterized LOC105225908 (LOC105225908), transcript variant X2, misc_RNA	K09228|1|5e-07|59.7|asn:102370857|KRAB domain-containing zinc finger protein	-	-	-	gi|499003133|ref|XP_004535015.1|/0/PREDICTED: uncharacterized protein LOC101462671 [Ceratitis capitata]
105228863	4240	2.54	25.275	3.31481	Up	0.887722	PREDICTED: Bactrocera dorsalis mucin-5AC (LOC105228863), mRNA	-	-	-	-	gi|498980878|ref|XP_004529467.1|/0/PREDICTED: proteoglycan 4-like [Ceratitis capitata]
105232331	3248	2.815	29.97	3.41231	Up	0.902479	PREDICTED: Bactrocera dorsalis endothelin-converting enzyme 1 (LOC105232331), mRNA	K08635|1|5e-38|162|mde:101899603|membrane metallo-endopeptidase-like 1;K09610|2|2e-33|147|mde:101897205|endothelin-converting enzyme-like 1 [EC:3.4.24.-];K01415|3|8e-23|112|dgr:Dgri_GH24626|endothelin-converting enzyme [EC:3.4.24.71]	-	-	-	gi|499000947|ref|XP_004534472.1|/0/PREDICTED: endothelin-converting enzyme 2-like [Ceratitis capitata]
105231530	1763	31.73	0.47	-6.07704	Down	0.940551	PREDICTED: Bactrocera dorsalis pickpocket protein 28 (LOC105231530), mRNA	K03440|1|0.0|749|mde:101896913|amiloride-sensitive sodium channel, other	GO:0031224//intrinsic component of membrane	GO:0005261//cation channel activity	GO:0030001//metal ion transport	gi|498927529|ref|XP_004518164.1|/0/PREDICTED: pickpocket protein 28-like isoform X1 [Ceratitis capitata]
105225134	3337.65	1.41	23.22	4.0416	Up	0.899612	PREDICTED: Bactrocera dorsalis zinc finger CCCH domain-containing protein 18 (LOC105225134), transcript variant X3, mRNA	-	-	-	-	gi|498971012|ref|XP_004526956.1|/0/PREDICTED: titin-like isoform X1 [Ceratitis capitata]
105223158	1080	2.915	85.83	4.87991	Up	0.966903	PREDICTED: Bactrocera dorsalis cytochrome b5 isoform B (LOC105223158), mRNA	K10226|1|8e-10|67.0|aqu:100632154|fatty acid desaturase 2 (delta-6 desaturase) [EC:1.14.19.-];K10224|2|1e-09|66.2|mcf:101864778|fatty acid desaturase 1 (delta-5 desaturase) [EC:1.14.19.-];K10595|3|9e-09|63.5|lgi:LOTGIDRAFT_218809|E3 ubiquitin-protein ligase HERC2 [EC:2.3.2.26];K13076|5|2e-08|62.4|hmg:100210913|delta8-fatty-acid desaturase [EC:1.14.19.4]	-	GO:0005506//iron ion binding	-	gi|498996175|ref|XP_004533294.1|/3.74106e-62/PREDICTED: cytochrome b5-like [Ceratitis capitata]
105226043	2881	6.42	48.31	2.91168	Up	0.912429	PREDICTED: Bactrocera dorsalis katanin p60 ATPase-containing subunit A-like 1 (LOC105226043), mRNA	K07767|1|0.0|766|mde:101892700|katanin p60 ATPase-containing subunit A1 [EC:3.6.4.3]	GO:0005813//centrosome	GO:0015631//tubulin binding;GO:0017111//nucleoside-triphosphatase activity;GO:0000166//nucleotide binding	GO:0042551//neuron maturation;GO:0007017//microtubule-based process	gi|499011420|ref|XP_004537045.1|/0/PREDICTED: katanin p60 ATPase-containing subunit A1-like isoform X1 [Ceratitis capitata]
105227542	1028	32.425	0.46	-6.13933	Down	0.941943	PREDICTED: Bactrocera dorsalis spindle and kinetochore-associated protein 1-like (LOC105227542), mRNA	-	-	-	-	gi|498986890|ref|XP_004530969.1|/6.17298e-128/PREDICTED: spindle and kinetochore-associated protein 1-like [Ceratitis capitata]
105230267	1883	4.865	22.105	2.18386	Up	0.838055	PREDICTED: Bactrocera dorsalis UDP-glucuronosyltransferase 2A3-like (LOC105230267), mRNA	K00699|1|1e-146|522|dpo:Dpse_GA19751|glucuronosyltransferase [EC:2.4.1.17]	-	GO:0016757//transferase activity, transferring glycosyl groups	-	gi|498928878|ref|XP_004518512.1|/0/PREDICTED: UDP-glucuronosyltransferase 2A3-like [Ceratitis capitata]
105228333	941	69.67	188.82	1.4384	Up	0.886036	PREDICTED: Bactrocera dorsalis dual specificity phosphatase DUPD1 (LOC105228333), mRNA	K14165|1|1e-108|394|dvi:Dvir_GJ15313|atypical dual specificity phosphatase [EC:3.1.3.16 3.1.3.48]	-	GO:0004721//phosphoprotein phosphatase activity	GO:0006796//phosphate-containing compound metabolic process;GO:0006464//cellular protein modification process	gi|498930122|ref|XP_004518793.1|/1.60933e-116/PREDICTED: dual specificity phosphatase DUPD1-like isoform X1 [Ceratitis capitata]
105233086	4318	728.61	69.19	-3.39651	Down	0.964668	PREDICTED: Bactrocera dorsalis protein LSM14 homolog A (LOC105233086), mRNA	K18749|1|4e-58|229|mde:101900251|protein LSM14	-	-	-	gi|498989530|ref|XP_004531632.1|/3.02543e-92/PREDICTED: protein LSM14 homolog B-A-like [Ceratitis capitata]
105228989	1541	40.375	0.625	-6.01346	Down	0.951429	PREDICTED: Bactrocera dorsalis uncharacterized LOC105228989 (LOC105228989), mRNA	-	-	-	-	gi|498947542|ref|XP_004522550.1|/2.39963e-130/PREDICTED: uncharacterized protein LOC101451621 isoform X1 [Ceratitis capitata]
105225406	3540	4.75	19.705	2.05256	Up	0.819209	PREDICTED: Bactrocera dorsalis leucine-rich repeat-containing protein 70 (LOC105225406), mRNA	K06260|1|1e-26|124|mgp:100546914|platelet glycoprotein V	GO:0044464	GO:0046914//transition metal ion binding	-	gi|498968953|ref|XP_004526442.1|/0/PREDICTED: leucine-rich repeat and immunoglobulin-like domain-containing nogo receptor-interacting protein 2-like isoform X1 [Ceratitis capitata]
105226703	2460.76	25.845	8.695	-1.57163	Down	0.81318	PREDICTED: Bactrocera dorsalis F-box/LRR-repeat protein 7 (LOC105226703), transcript variant X5, mRNA	K10279|1|3e-14|83.2|bom:102270585|F-box and leucine-rich repeat protein 13	-	-	-	gi|498924775|ref|XP_004517514.1|/1.72522e-118/PREDICTED: F-box/LRR-repeat protein 14-like isoform X1 [Ceratitis capitata]
105227434	2341	20.28	0.705	-4.84629	Down	0.900793	PREDICTED: Bactrocera dorsalis centrosomal protein of 135 kDa (LOC105227434), mRNA	K16461|1|0.0|668|mde:101895236|centrosomal protein CEP135	GO:0005813//centrosome	-	GO:0031023//microtubule organizing center organization;GO:0003006//developmental process involved in reproduction	gi|498945607|ref|XP_004522238.1|/0/PREDICTED: LOW QUALITY PROTEIN: centrosomal protein of 135 kDa-like [Ceratitis capitata]
105225868	7602.54	29.94	201.615	2.75146	Up	0.94131	PREDICTED: Bactrocera dorsalis uncharacterized LOC105225868 (LOC105225868), transcript variant X2, mRNA	K11499|1|5e-14|84.3|ola:101167860|centromere protein F	-	-	-	gi|498951549|ref|XP_004523192.1|/0/PREDICTED: serine-rich adhesin for platelets-like isoform X1 [Ceratitis capitata]
105223184	1318	47.85	10.085	-2.24631	Down	0.892402	PREDICTED: Bactrocera dorsalis replication factor C subunit 2 (LOC105223184), mRNA	K10755|1|8e-169|595|mde:101894410|replication factor C subunit 2/4	GO:0043231//intracellular membrane-bounded organelle;GO:0015630//microtubule cytoskeleton;GO:0005657//replication fork	GO:0032559;GO:0003677//DNA binding;GO:0003678//DNA helicase activity	GO:0006261//DNA-dependent DNA replication;GO:0006974//cellular response to DNA damage stimulus;GO:0007143//female meiotic division;GO:0007165//signal transduction;GO:0000070//mitotic sister chromatid segregation	gi|498968497|ref|XP_004526328.1|/2.26832e-171/PREDICTED: replication factor C subunit 2-like [Ceratitis capitata]
105232522	3204.96	118.155	36.69	-1.68722	Down	0.895227	PREDICTED: Bactrocera dorsalis discs overgrown protein kinase (LOC105232522), transcript variant X6, mRNA	K08960|1|0.0|662|mde:101899464|casein kinase 1, epsilon [EC:2.7.11.1]	GO:0016020//membrane;GO:0043231//intracellular membrane-bounded organelle;GO:0016020//membrane;GO:0043231//intracellular membrane-bounded organelle;GO:0016020//membrane;GO:0043231//intracellular membrane-bounded organelle;GO:0016020//membrane;GO:0043231//intracellular membrane-bounded organelle;GO:0016020//membrane;GO:0043231//intracellular membrane-bounded organelle;GO:0016020//membrane;GO:00432…	GO:0004672//protein kinase activity;GO:0032559;GO:0004672//protein kinase activity;GO:0032559;GO:0004672//protein kinase activity;GO:0032559;GO:0004672//protein kinase activity;GO:0032559;GO:0004672//protein kinase activity;GO:0032559;GO:0004672//protein kinase activity;GO:0032559	GO:0007166//cell surface receptor signaling pathway;GO:0048511//rhythmic process;GO:0007626//locomotory behavior;GO:0007444//imaginal disc development;GO:0030534//adult behavior;GO:0006796//phosphate-containing compound metabolic process;GO:0001736//establishment of planar polarity;GO:0044060//regulation of endocrine process;GO:0006915//apoptotic process;GO:0048522//positive regulation of cellula…	gi|498952820|ref|XP_004523402.1|/0/PREDICTED: discs overgrown protein kinase-like isoform X1 [Ceratitis capitata]
105228083	1509.82	7.69	40.65	2.4022	Up	0.89118	PREDICTED: Bactrocera dorsalis endocuticle structural glycoprotein SgAbd-2 (LOC105228083), transcript variant X3, misc_RNA	-	-	GO:0005198//structural molecule activity;GO:0005198//structural molecule activity;GO:0005198//structural molecule activity	-	gi|498937135|ref|XP_004520579.1|/3.71886e-53/PREDICTED: endocuticle structural glycoprotein SgAbd-2-like [Ceratitis capitata]
105226443	3512	70.505	577.29	3.0335	Up	0.956826	PREDICTED: Bactrocera dorsalis protein cueball (LOC105226443), mRNA	K04550|1|2e-34|150|ola:101173465|low-density lipoprotein receptor-related protein 1 (alpha-2-macroglobulin receptor);K05089|1|2e-34|150|ola:101173465|platelet-derived growth factor receptor beta [EC:2.7.10.1];K06256|1|2e-34|150|ola:101173465|CD44 antigen;K06464|1|2e-34|150|ola:101173465|integrin beta 2	GO:0016020//membrane	-	GO:0007292//female gamete generation;GO:0048232//male gamete generation	gi|498934450|ref|XP_004519879.1|/0/PREDICTED: protein cueball-like [Ceratitis capitata]
105228468	970	114.875	463.81	2.01347	Up	0.927861	PREDICTED: Bactrocera dorsalis trypsin-like (LOC105228468), mRNA	K01312|1|5e-100|366|mde:101888438|trypsin [EC:3.4.21.4]	GO:0044421	GO:0004175//endopeptidase activity	GO:0032501//multicellular organismal process;GO:0019538//protein metabolic process	gi|498925904|ref|XP_004517775.1|/5.86267e-109/PREDICTED: trypsin-like [Ceratitis capitata]
105227362	4270.81	1.665	14.19	3.09128	Up	0.822835	PREDICTED: Bactrocera dorsalis uncharacterized LOC105227362 (LOC105227362), transcript variant X5, mRNA	K05273|1|2e-44|184|bmor:101744220|glutamate receptor, anionic, other	GO:0016020//membrane;GO:0016020//membrane;GO:0016020//membrane;GO:0016020//membrane;GO:0016020//membrane	-	-	gi|499005227|ref|XP_004535527.1|/0/PREDICTED: uncharacterized protein LOC101454185 isoform X5 [Ceratitis capitata]
105225284	993	50.525	8.435	-2.58254	Down	0.907918	PREDICTED: Bactrocera dorsalis probable ubiquitin-conjugating enzyme E2 31 (LOC105225284), mRNA	K13960|1|3e-46|187|mde:101891794|ubiquitin-conjugating enzyme E2 T [EC:2.3.2.23]	-	-	-	gi|498964930|ref|XP_004525490.1|/3.06263e-60/PREDICTED: ubiquitin-conjugating enzyme E2 T-like [Ceratitis capitata]
105233659	2622	3.75	25.77	2.78073	Up	0.874273	PREDICTED: Bactrocera dorsalis growth arrest and DNA damage-inducible protein GADD45 alpha (LOC105233659), mRNA	K04402|1|2e-60|236|mde:101897064|growth arrest and DNA-damage-inducible protein	GO:0043231//intracellular membrane-bounded organelle	-	-	gi|498998091|ref|XP_004533763.1|/2.58159e-80/PREDICTED: growth arrest and DNA damage-inducible protein GADD45 alpha-like [Ceratitis capitata]
105223774	2427	117.59	1.075	-6.77328	Down	0.983262	PREDICTED: Bactrocera dorsalis protein swallow (LOC105223774), mRNA	-	-	-	-	gi|498985395|ref|XP_004530603.1|/0/PREDICTED: protein swallow-like [Ceratitis capitata]
105232136	1879	37.09	9.6	-1.94992	Down	0.867274	PREDICTED: Bactrocera dorsalis histone acetyltransferase Tip60 (LOC105232136), mRNA	K11304|1|0.0|850|mde:101893518|histone acetyltransferase HTATIP [EC:2.3.1.48]	GO:0043231//intracellular membrane-bounded organelle;GO:0044427	GO:0005488;GO:0016746//transferase activity, transferring acyl groups	GO:0006325//chromatin organization	gi|498984774|ref|XP_004530447.1|/0/PREDICTED: histone acetyltransferase Tip60-like isoform X1 [Ceratitis capitata]
105224730	1397	28.66	0.64	-5.48482	Down	0.931402	PREDICTED: Bactrocera dorsalis 4-hydroxyphenylpyruvate dioxygenase (LOC105224730), mRNA	K00457|1|0.0|657|mde:101891309|4-hydroxyphenylpyruvate dioxygenase [EC:1.13.11.27]	-	GO:0016846//carbon-sulfur lyase activity;GO:0016702//oxidoreductase activity, acting on single donors with incorporation of molecular oxygen, incorporation of two atoms of oxygen;GO:0043169//cation binding	GO:0006520//cellular amino acid metabolic process	gi|498945291|ref|XP_004522186.1|/0/PREDICTED: 4-hydroxyphenylpyruvate dioxygenase-like [Ceratitis capitata]
105222810	687	21.235	46.375	1.1269	Up	0.804494	PREDICTED: Bactrocera dorsalis phosphatidylethanolamine-binding protein homolog F40A3.3-like (LOC105222810), mRNA	K12367|1|1e-44|181|tsp:Tsp_02455|dedicator of cytokinesis protein 2;K17439|2|8e-39|162|dse:Dsec_GM16814|large subunit ribosomal protein L35	-	-	-	gi|498985817|ref|XP_004530701.1|/3.66065e-78/PREDICTED: phosphatidylethanolamine-binding protein homolog F40A3.3-like [Ceratitis capitata]
105233189	1034	18.825	5.225	-1.84915	Down	0.801712	PREDICTED: Bactrocera dorsalis uncharacterized LOC105233189 (LOC105233189), mRNA	-	-	-	-	gi|498950831|ref|XP_004523079.1|/5.04376e-53/PREDICTED: uncharacterized protein LOC101449087 [Ceratitis capitata]
105225856	1867	30.78	10.105	-1.60692	Down	0.833586	PREDICTED: Bactrocera dorsalis palmitoyltransferase ZDHHC6 (LOC105225856), mRNA	K18932|1|9e-173|609|mde:101901587|palmitoyltransferase [EC:2.3.1.225]	GO:0043231//intracellular membrane-bounded organelle	GO:0046914//transition metal ion binding;GO:0016409//palmitoyltransferase activity	GO:0006497//protein lipidation	gi|498951485|ref|XP_004523184.1|/0/PREDICTED: palmitoyltransferase ZDHHC6-like [Ceratitis capitata]
105225547	993	36.67	9.12	-2.00749	Down	0.870436	PREDICTED: Bactrocera dorsalis dehydrogenase/reductase SDR family member 11 (LOC105225547), mRNA	K15890|1|5e-60|233|dan:Dana_GF16365|NADP+-dependent farnesol dehydrogenase [EC:1.1.1.216]	-	GO:0003824//catalytic activity	GO:0008152//metabolic process	gi|498956361|ref|XP_004523980.1|/2.08678e-117/PREDICTED: dehydrogenase/reductase SDR family member 11-like [Ceratitis capitata]
105231287	2616.16	48.015	21.885	-1.13354	Down	0.806687	PREDICTED: Bactrocera dorsalis uncharacterized LOC105231287 (LOC105231287), transcript variant X2, mRNA	K17065|1|1e-07|61.6|api:100160943|dynamin 1-like protein [EC:3.6.5.5];K15442|2|1e-07|61.2|spu:764666|tRNA-specific adenosine deaminase 3	-	-	-	gi|498986312|ref|XP_004530823.1|/0/PREDICTED: uncharacterized protein LOC101456711 [Ceratitis capitata]
105229664	1062	104.36	0.45	-7.85743	Down	0.982334	PREDICTED: Bactrocera dorsalis uncharacterized LOC105229664 (LOC105229664), mRNA	-	-	-	-	gi|499013192|ref|XP_004537475.1|/4.51017e-12/PREDICTED: uncharacterized protein LOC101459620 [Ceratitis capitata]
105234111	1517.41	356.155	975.305	1.45335	Up	0.898685	PREDICTED: Bactrocera dorsalis uncharacterized LOC105234111 (LOC105234111), transcript variant X10, mRNA	-	GO:0030017//sarcomere;GO:0030017//sarcomere;GO:0030017//sarcomere;GO:0030017//sarcomere;GO:0030017//sarcomere;GO:0030017//sarcomere;GO:0030017//sarcomere;GO:0030017//sarcomere;GO:0030017//sarcomere	-	GO:0007444//imaginal disc development;GO:0007423//sensory organ development;GO:0007444//imaginal disc development;GO:0007423//sensory organ development;GO:0007444//imaginal disc development;GO:0007423//sensory organ development;GO:0007444//imaginal disc development;GO:0007423//sensory organ development;GO:0007444//imaginal disc development;GO:0007423//sensory organ development;GO:0007444//imagina…	gi|498927821|ref|XP_004518239.1|/6.2508e-92/PREDICTED: uncharacterized protein LOC101451789 isoform X7 [Ceratitis capitata]
105221953	1399	65.18	0.385	-7.40343	Down	0.971498	PREDICTED: Bactrocera dorsalis uncharacterized LOC105221953 (LOC105221953), mRNA	-	-	-	-	gi|675228709|emb|CDS51167.1|/1.90489e-06/conserved Plasmodium protein, unknown function [Plasmodium berghei ANKA]
105225314	2446	191.05	1.72	-6.7954	Down	0.990134	PREDICTED: Bactrocera dorsalis importin subunit alpha (LOC105225314), mRNA	K15043|1|0.0|872|mde:101892110|importin subunit alpha-2	GO:0015630//microtubule cytoskeleton;GO:0005635//nuclear envelope;GO:0044444//cytoplasmic part	GO:0008565//protein transporter activity;GO:0003676//nucleic acid binding	GO:0009629//response to gravity;GO:0009886//post-embryonic morphogenesis;GO:0007300//ovarian nurse cell to oocyte transport;GO:0006606//protein import into nucleus;GO:0007293//germarium-derived egg chamber formation	gi|498971975|ref|XP_004527197.1|/0/PREDICTED: importin subunit alpha-like [Ceratitis capitata]
105233673	1875	28.025	10.1	-1.47236	Down	0.812252	PREDICTED: Bactrocera dorsalis DNA repair protein XRCC1 (LOC105233673), mRNA	K10803|1|5e-114|414|dwi:Dwil_GK18507|DNA-repair protein XRCC1	-	-	-	gi|498935604|ref|XP_004520178.1|/1.57252e-158/PREDICTED: DNA repair protein XRCC1-like isoform X2 [Ceratitis capitata]
105228578	2830.76	22.7	4.43	-2.35731	Down	0.849397	PREDICTED: Bactrocera dorsalis high mobility group protein 20A (LOC105228578), transcript variant X2, mRNA	K09272|1|8e-11|72.0|dre:386844|structure-specific recognition protein 1;K11296|4|5e-09|65.9|tad:TRIADDRAFT_56397|high mobility group protein B3	-	-	-	gi|499008576|ref|XP_004536354.1|/2.45162e-94/PREDICTED: high mobility group protein 20A-like [Ceratitis capitata]
105222051	3848	31.165	5.25	-2.56954	Down	0.880555	PREDICTED: Bactrocera dorsalis myotubularin-related protein DDB_G0290005 (LOC105222051), mRNA	K15338|1|2e-46|190|smm:Smp_169840|flap endonuclease GEN [EC:3.1.-.-]	-	-	-	gi|442628574|ref|NP_610035.4|/1.23857e-89/CG31688, isoform F [Drosophila melanogaster]
105223940	1113.18	270.01	926.975	1.77952	Up	0.919976	PREDICTED: Bactrocera dorsalis probable serine/threonine-protein kinase DDB_G0280133 (LOC105223940), transcript variant X11, mRNA	-	GO:0031674//I band;GO:0031674//I band;GO:0031674//I band;GO:0031674//I band;GO:0031674//I band;GO:0031674//I band;GO:0031674//I band;GO:0031674//I band;GO:0031674//I band;GO:0031674//I band;GO:0031674//I band	-	-	gi|498963645|ref|XP_004525242.1|/0/PREDICTED: PDZ and LIM domain protein 3-like isoform X1 [Ceratitis capitata]
105224368	7188	30.68	8.535	-1.84584	Down	0.851168	PREDICTED: Bactrocera dorsalis protein wings apart-like (LOC105224368), mRNA	K10615|1|7e-06|57.0|aqu:105315497|E3 ubiquitin-protein ligase HERC4 [EC:2.3.2.26]	-	-	-	gi|498980711|ref|XP_004529425.1|/0/PREDICTED: protein wings apart-like [Ceratitis capitata]
105228090	1696	43.105	18.945	-1.18604	Down	0.811873	PREDICTED: Bactrocera dorsalis GTP-binding protein 128up (LOC105228090), mRNA	K06944|1|5e-102|374|cfo:105249087|uncharacterized protein	GO:0044464	GO:0032561//guanyl ribonucleotide binding	-	gi|499001740|ref|XP_004534666.1|/2.9694e-177/PREDICTED: GTP-binding protein 128up-like [Ceratitis capitata]
105232347	4200	18.945	4.435	-2.09481	Down	0.816553	PREDICTED: Bactrocera dorsalis uncharacterized LOC105232347 (LOC105232347), mRNA	K13298|1|2e-59|234|mde:101895958|dual 3',5'-cyclic-AMP and -GMP phosphodiesterase 11 [EC:3.1.4.17 3.1.4.35]	-	-	-	gi|499000799|ref|XP_004534435.1|/0/PREDICTED: serine-rich adhesin for platelets-like [Ceratitis capitata]
105231666	2244	10.6	0.325	-5.02748	Down	0.826461	PREDICTED: Bactrocera dorsalis trichoplein keratin filament-binding protein (LOC105231666), mRNA	K16811|1|1e-16|90.9|tca:657971|trichoplein keratin filament-binding protein	-	-	-	gi|498927228|ref|XP_004518088.1|/0/PREDICTED: trichohyalin-like [Ceratitis capitata]
105229818	1073	171.735	0.93	-7.52874	Down	0.989586	PREDICTED: Bactrocera dorsalis uncharacterized LOC105229818 (LOC105229818), mRNA	-	-	-	-	gi|195591129|ref|XP_002085295.1|/2.64425e-76/GD12390 [Drosophila simulans]
105230212	2144	14.745	70.465	2.25668	Up	0.907117	PREDICTED: Bactrocera dorsalis cytochrome P450 6a2-like (LOC105230212), mRNA	K14999|1|5e-156|553|mde:101895803|cytochrome P450, family 6 [EC:1.14.-.-]	-	GO:0046872//metal ion binding	-	gi|499001470|ref|XP_004534600.1|/0/PREDICTED: cytochrome P450 6a8-like [Ceratitis capitata]
105222370	5150	168.875	45.77	-1.88348	Down	0.912261	PREDICTED: Bactrocera dorsalis ubiquitin conjugation factor E4 B (LOC105222370), transcript variant X3, mRNA	K10597|1|0.0|1431|mde:101899512|ubiquitin conjugation factor E4 B [EC:2.3.2.27]	-	GO:0004842//ubiquitin-protein transferase activity;GO:0004842//ubiquitin-protein transferase activity;GO:0004842//ubiquitin-protein transferase activity	GO:0044267//cellular protein metabolic process;GO:0044267//cellular protein metabolic process;GO:0044267//cellular protein metabolic process	gi|498988839|ref|XP_004531457.1|/0/PREDICTED: ubiquitin conjugation factor E4 B-like isoform X7 [Ceratitis capitata]
105222399	1180	258.69	92.155	-1.48909	Down	0.894173	PREDICTED: Bactrocera dorsalis histone deacetylase complex subunit SAP30 homolog (LOC105222399), mRNA	K19202|1|3e-60|234|mde:101894443|histone deacetylase complex subunit SAP30	-	GO:0005488	GO:0000086//G2/M transition of mitotic cell cycle	gi|499003817|ref|XP_004535180.1|/5.37086e-81/PREDICTED: histone deacetylase complex subunit SAP30 homolog [Ceratitis capitata]
105231092	2583	23.18	1.6	-3.85674	Down	0.895185	PREDICTED: Bactrocera dorsalis uncharacterized LOC105231092 (LOC105231092), transcript variant X2, mRNA	-	-	-	-	gi|498939618|ref|XP_004521238.1|/0/PREDICTED: type-2 histone deacetylase 2-like isoform X1 [Ceratitis capitata]
105233965	996	27.05	3.22	-3.0705	Down	0.887469	PREDICTED: Bactrocera dorsalis uncharacterized LOC105233965 (LOC105233965), mRNA	-	-	-	-	gi|499002945|ref|XP_004534964.1|/2.80397e-37/PREDICTED: uncharacterized protein LOC101453775 [Ceratitis capitata]
105231356	957	12.54	51.685	2.04321	Up	0.888734	PREDICTED: Bactrocera dorsalis uncharacterized LOC105231356 (LOC105231356), mRNA	-	-	-	-	gi|498970788|ref|XP_004526899.1|/5.04295e-73/PREDICTED: uncharacterized protein LOC101448923 [Ceratitis capitata]
105224424	4277	71.72	30.875	-1.21594	Down	0.840459	PREDICTED: Bactrocera dorsalis splicing factor 3B subunit 3 (LOC105224424), mRNA	K12830|1|0.0|2275|mde:101899200|splicing factor 3B subunit 3	GO:0043231//intracellular membrane-bounded organelle	GO:0005488	-	gi|498931042|ref|XP_004519039.1|/0/PREDICTED: splicing factor 3B subunit 3-like [Ceratitis capitata]
105226712	654	27.805	6.135	-2.18021	Down	0.859137	PREDICTED: Bactrocera dorsalis nuclease EXOG, mitochondrial-like (LOC105226712), mRNA	K01173|1|1e-11|72.0|tca:103314806|endonuclease G, mitochondrial	-	-	-	gi|498924739|ref|XP_004517510.1|/2.40602e-65/PREDICTED: uncharacterized protein LOC101462313 [Ceratitis capitata]
105224926	5075	47.64	2.01	-4.56691	Down	0.946286	PREDICTED: Bactrocera dorsalis uncharacterized LOC105224926 (LOC105224926), transcript variant X3, mRNA	-	-	-	-	gi|499003304|ref|XP_004535050.1|/0/PREDICTED: uncharacterized protein LOC101452799 isoform X1 [Ceratitis capitata]
105227320	4965	5.97	23.48	1.97563	Up	0.832996	PREDICTED: Bactrocera dorsalis protein msta, isoform B (LOC105227320), mRNA	K11848|1|1e-22|112|dsi:Dsim_GD11032|ubiquitin carboxyl-terminal hydrolase 20/33 [EC:3.4.19.12];K11426|2|2e-08|65.1|mze:101478151|SET and MYND domain-containing protein	GO:0043231//intracellular membrane-bounded organelle	-	GO:0006355//regulation of transcription, DNA-templated	gi|499006760|ref|XP_004535903.1|/0/PREDICTED: protein msta, isoform B-like isoform X1 [Ceratitis capitata]
105233125	533	1.615	13.655	3.07982	Up	0.818239	PREDICTED: Bactrocera dorsalis uncharacterized LOC105233125 (LOC105233125), partial mRNA	-	-	GO:0004175//endopeptidase activity	GO:0019538//protein metabolic process	gi|498958949|ref|XP_004524397.1|/6.46175e-71/PREDICTED: uncharacterized protein LOC101456564 [Ceratitis capitata]
105232568	2133	43.47	9	-2.27202	Down	0.888481	PREDICTED: Bactrocera dorsalis MOB kinase activator-like 1 (LOC105232568), mRNA	K06685|1|4e-123|444|mde:101891603|MOB kinase activator 1	-	-	-	gi|498952568|ref|XP_004523361.1|/1.7446e-124/PREDICTED: MOB kinase activator-like 1-like isoform X1 [Ceratitis capitata]
105230906	4977	44.6	12.69	-1.81335	Down	0.871195	PREDICTED: Bactrocera dorsalis mitogen-activated protein kinase kinase kinase 15 (LOC105230906), mRNA	K04426|1|0.0|1940|dwi:Dwil_GK22362|mitogen-activated protein kinase kinase kinase 5 [EC:2.7.11.25]	-	GO:0004672//protein kinase activity;GO:0032559	GO:0006464//cellular protein modification process	gi|499005471|ref|XP_004535586.1|/0/PREDICTED: mitogen-activated protein kinase kinase kinase 15-like isoform X2 [Ceratitis capitata]
105222118	2474	23.825	3.52	-2.75883	Down	0.8674	PREDICTED: Bactrocera dorsalis protein arginine N-methyltransferase 5 (LOC105222118), mRNA	K02516|1|0.0|940|mde:101892351|protein arginine N-methyltransferase 5 [EC:2.1.1.125]	GO:0044424	GO:0008168//methyltransferase activity	GO:0007315//pole plasm assembly;GO:0006996//organelle organization;GO:0000087//mitotic M phase;GO:0006403//RNA localization	gi|498998167|ref|XP_004533782.1|/0/PREDICTED: protein arginine N-methyltransferase 5-like [Ceratitis capitata]
105232191	2374	31.295	7.215	-2.11686	Down	0.864913	PREDICTED: Bactrocera dorsalis phosphoenolpyruvate carboxykinase [GTP]-like (LOC105232191), transcript variant X2, mRNA	K01596|1|0.0|1070|mde:101888799|phosphoenolpyruvate carboxykinase (GTP) [EC:4.1.1.32]	GO:0043231//intracellular membrane-bounded organelle;GO:0043231//intracellular membrane-bounded organelle	GO:0004611//phosphoenolpyruvate carboxykinase activity;GO:0032561//guanyl ribonucleotide binding;GO:0004611//phosphoenolpyruvate carboxykinase activity;GO:0032561//guanyl ribonucleotide binding	GO:0006006//glucose metabolic process;GO:0006006//glucose metabolic process	gi|498973173|ref|XP_004527496.1|/0/PREDICTED: phosphoenolpyruvate carboxykinase [GTP]-like [Ceratitis capitata]
105223785	2571.29	44.07	18.285	-1.26914	Down	0.823805	PREDICTED: Bactrocera dorsalis beta-glucuronidase (LOC105223785), transcript variant X2, mRNA	K01195|1|0.0|1098|mde:101887338|beta-glucuronidase [EC:3.2.1.31]	-	GO:0016798//hydrolase activity, acting on glycosyl bonds;GO:0043167//ion binding;GO:0016798//hydrolase activity, acting on glycosyl bonds;GO:0043167//ion binding	GO:0044238//primary metabolic process;GO:0044238//primary metabolic process	gi|498938582|ref|XP_004520954.1|/0/PREDICTED: beta-glucuronidase-like isoform X2 [Ceratitis capitata]
105233441	2320	165.96	11.44	-3.85868	Down	0.963614	PREDICTED: Bactrocera dorsalis aldose 1-epimerase-like (LOC105233441), mRNA	K01785|1|3e-108|395|dvi:Dvir_GJ12686|aldose 1-epimerase [EC:5.1.3.3]	-	-	-	gi|195374676|ref|XP_002046129.1|/2.14151e-107/GJ12686 [Drosophila virilis]
105222795	585	61.675	26.89	-1.19762	Down	0.831352	PREDICTED: Bactrocera dorsalis serine protease inhibitor Kazal-type 2-like (LOC105222795), mRNA	-	-	GO:0004866//endopeptidase inhibitor activity	GO:0051346//negative regulation of hydrolase activity	gi|498938708|ref|XP_004520997.1|/1.77819e-20/PREDICTED: serine protease inhibitor Kazal-type 2-like [Ceratitis capitata]
105233232	2140	27.79	7.845	-1.82472	Down	0.841386	PREDICTED: Bactrocera dorsalis receptor-type tyrosine-protein phosphatase kappa (LOC105233232), mRNA	K01273|1|8e-101|370|dpe:Dper_GL19436|membrane dipeptidase [EC:3.4.13.19];K06776|3|1e-91|340|shr:100922396|receptor-type tyrosine-protein phosphatase kappa [EC:3.1.3.48];K13297|4|2e-91|339|cmk:103172072|receptor-type tyrosine-protein phosphatase T [EC:3.1.3.48]	-	GO:0004871//signal transducer activity;GO:0004721//phosphoprotein phosphatase activity;GO:0008238//exopeptidase activity;GO:0004672//protein kinase activity;GO:0008237//metallopeptidase activity	GO:0006464//cellular protein modification process;GO:0006796//phosphate-containing compound metabolic process	gi|498932675|ref|XP_004519447.1|/0/PREDICTED: receptor-type tyrosine-protein phosphatase kappa-like [Ceratitis capitata]
105224523	4032	33.595	4.69	-2.84059	Down	0.894848	PREDICTED: Bactrocera dorsalis polycomb protein Su(z)12 (LOC105224523), mRNA	K11463|1|0.0|949|mde:101889775|polycomb protein SUZ12	GO:0043231//intracellular membrane-bounded organelle;GO:0034708	GO:0005488;GO:0018024//histone-lysine N-methyltransferase activity	GO:0006479//protein methylation;GO:0048812//neuron projection morphogenesis;GO:0048513//animal organ development	gi|499014077|ref|XP_004537695.1|/0/PREDICTED: polycomb protein Su(z)12-like [Ceratitis capitata]
105234216	313	35.8	122.93	1.77981	Up	0.901299	PREDICTED: Bactrocera dorsalis uncharacterized LOC105234216 (LOC105234216), partial mRNA	-	-	-	-	gi|386763419|ref|NP_001245414.1|/4.87728e-17/CG1674, isoform L [Drosophila melanogaster]
105230203	1755	10.82	44.6	2.04334	Up	0.881862	PREDICTED: Bactrocera dorsalis cytochrome P450 6a9-like (LOC105230203), mRNA	K14999|1|0.0|653|dvi:Dvir_GJ20626|cytochrome P450, family 6 [EC:1.14.-.-]	GO:0044464	GO:0016491//oxidoreductase activity;GO:0005506//iron ion binding	-	gi|499001478|ref|XP_004534602.1|/0/PREDICTED: probable cytochrome P450 6a21-like [Ceratitis capitata]
105223011	2737	18.975	61.615	1.69918	Up	0.877772	PREDICTED: Bactrocera dorsalis peptide transporter family 1 (LOC105223011), mRNA	K14206|1|0.0|903|mde:101899531|solute carrier family 15 (oligopeptide transporter), member 1	GO:0016020//membrane	-	GO:0006810//transport	gi|498956133|ref|XP_004523943.1|/0/PREDICTED: peptide transporter family 1-like [Ceratitis capitata]
105227026	1692	48.365	20.88	-1.21184	Down	0.82157	PREDICTED: Bactrocera dorsalis saccharopine dehydrogenase-like oxidoreductase (LOC105227026), mRNA	-	-	-	-	gi|498951677|ref|XP_004523213.1|/0/PREDICTED: saccharopine dehydrogenase-like oxidoreductase-like isoform X1 [Ceratitis capitata]
105226758	652	1004.04	72.955	-3.78267	Down	0.9723	PREDICTED: Bactrocera dorsalis pre-mRNA-processing factor 17 (LOC105226758), mRNA	K12816|1|2e-53|210|mde:101897938|pre-mRNA-processing factor 17	GO:0005681//spliceosomal complex	-	GO:0000377	gi|498939781|ref|XP_004521286.1|/8.88061e-60/PREDICTED: pre-mRNA-processing factor 17-like [Ceratitis capitata]
105230421	498	21.9	5.65	-1.95461	Down	0.824395	PREDICTED: Bactrocera dorsalis major heat shock 70 kDa protein Ba-like (LOC105230421), partial mRNA	K03283|1|4e-22|105|dgr:Dgri_GH18489|heat shock 70kDa protein 1/8;K06758|1|4e-22|105|dgr:Dgri_GH18489|L1 cell adhesion molecule like protein	-	-	-	gi|118572220|gb|ABL06948.1|/5.20169e-23/heat shock protein 70 [Rhagoletis pomonella]
105225997	1435	127.225	56.47	-1.17183	Down	0.848512	PREDICTED: Bactrocera dorsalis protein SET (LOC105225997), mRNA	K11290|1|1e-105|385|mde:101896561|template-activating factor I	GO:0043231//intracellular membrane-bounded organelle	GO:0005515//protein binding	GO:0034728//nucleosome organization	gi|499011356|ref|XP_004537030.1|/2.85352e-130/PREDICTED: protein SET-like isoform X1 [Ceratitis capitata]
105223652	577	221.565	867.495	1.96913	Up	0.926975	PREDICTED: Bactrocera dorsalis H/ACA ribonucleoprotein complex non-core subunit NAF1-like (LOC105223652), mRNA	-	-	-	-	-
105226401	1988	75.88	200.845	1.40429	Up	0.881988	PREDICTED: Bactrocera dorsalis glycerol-3-phosphate dehydrogenase [NAD(+)], cytoplasmic (LOC105226401), mRNA	K00006|1|8e-174|612|der:Dere_GG25104|glycerol-3-phosphate dehydrogenase (NAD+) [EC:1.1.1.8]	GO:0043234//protein complex;GO:0031672//A band;GO:0031674//I band	GO:0016616//oxidoreductase activity, acting on the CH-OH group of donors, NAD or NADP as acceptor;GO:0042802//identical protein binding;GO:0000166//nucleotide binding;GO:0048037//cofactor binding	GO:0008344//adult locomotory behavior;GO:0006072//glycerol-3-phosphate metabolic process;GO:0022904//respiratory electron transport chain;GO:0006639//acylglycerol metabolic process	gi|498980557|ref|XP_004529383.1|/0/PREDICTED: glycerol-3-phosphate dehydrogenase [NAD(+)], cytoplasmic-like isoform X3 [Ceratitis capitata]
105222874	1168	35.82	82.98	1.212	Up	0.844295	PREDICTED: Bactrocera dorsalis probable serine/threonine-protein kinase DDB_G0292354 (LOC105222874), partial mRNA	K08815|1|5e-114|413|dwi:Dwil_GK13689|tau tubulin kinase [EC:2.7.11.26]	-	GO:0016301//kinase activity;GO:0032559	GO:0006464//cellular protein modification process	gi|498930617|ref|XP_004518934.1|/2.11979e-138/PREDICTED: uncharacterized protein LOC101463275 isoform X2 [Ceratitis capitata]
105233229	7343	34.5	11.845	-1.54232	Down	0.835905	PREDICTED: Bactrocera dorsalis uncharacterized LOC105233229 (LOC105233229), transcript variant X2, mRNA	K10615|1|3e-18|98.2|cqu:CpipJ_CPIJ015380|E3 ubiquitin-protein ligase HERC4 [EC:2.3.2.26];K11494|5|1e-16|92.8|xla:414496|RCC1 and BTB domain-containing protein	-	-	-	gi|498983378|ref|XP_004530101.1|/0/PREDICTED: uncharacterized protein LOC101458280 isoform X1 [Ceratitis capitata]
105231420	1676.17	1.02	11.81	3.53337	Up	0.813306	PREDICTED: Bactrocera dorsalis protein tipE (LOC105231420), transcript variant X2, mRNA	-	GO:0031224//intrinsic component of membrane;GO:0031224//intrinsic component of membrane	GO:0015075//ion transmembrane transporter activity;GO:0015075//ion transmembrane transporter activity	-	gi|498970068|ref|XP_004526719.1|/2.19445e-141/PREDICTED: protein tipE-like isoform X1 [Ceratitis capitata]
105224981	1687	43.06	15.785	-1.44779	Down	0.841808	PREDICTED: Bactrocera dorsalis histone acetyltransferase KAT8-like (LOC105224981), mRNA	K11308|1|0.0|789|mde:101890400|histone acetyltransferase MYST1 [EC:2.3.1.48]	GO:0044427;GO:0043231//intracellular membrane-bounded organelle	GO:0005488	GO:0006325//chromatin organization	gi|499004754|ref|XP_004535411.1|/0/PREDICTED: males-absent on the first protein-like [Ceratitis capitata]
105233931	3264	27.465	58.65	1.09454	Up	0.81006	PREDICTED: Bactrocera dorsalis dual specificity protein phosphatase 15 (LOC105233931), mRNA	K04459|1|4e-92|342|dan:Dana_GF16724|dual specificity MAP kinase phosphatase [EC:3.1.3.16 3.1.3.48]	GO:0043231//intracellular membrane-bounded organelle	GO:0008138//protein tyrosine/serine/threonine phosphatase activity	GO:0040003//chitin-based cuticle development;GO:0009611//response to wounding;GO:0043409//negative regulation of MAPK cascade;GO:0065008;GO:0007389//pattern specification process;GO:0010259//multicellular organism aging;GO:0006796//phosphate-containing compound metabolic process;GO:0007297//ovarian follicle cell migration;GO:0030036//actin cytoskeleton organization;GO:0007391//dorsal closure;GO:0…	gi|498950721|ref|XP_004523062.1|/9.15138e-163/PREDICTED: tyrosine-protein phosphatase vhp-1-like [Ceratitis capitata]
105228765	1787	20.53	1.41	-3.86397	Down	0.885151	PREDICTED: Bactrocera dorsalis probable cytochrome P450 4ac1 (LOC105228765), mRNA	K15001|1|8e-173|609|mde:101901643|cytochrome P450, family 4 [EC:1.14.-.-]	GO:0044464	GO:0016491//oxidoreductase activity;GO:0005506//iron ion binding	GO:0009407//toxin catabolic process	gi|404441543|gb|ADC44464.2|/0/cytochrome P450 family 4 [Bactrocera dorsalis]
105223279	1033	3.905	44.87	3.52236	Up	0.925331	PREDICTED: Bactrocera dorsalis uncharacterized LOC105223279 (LOC105223279), mRNA	-	-	GO:0046914//transition metal ion binding	-	gi|498965184|ref|XP_004525540.1|/1.69771e-125/PREDICTED: uncharacterized protein LOC101453389 [Ceratitis capitata]
105229466	1096	25.9	4.385	-2.5623	Down	0.867316	PREDICTED: Bactrocera dorsalis replication factor C subunit 5 (LOC105229466), mRNA	K10756|1|2e-163|577|mde:101887938|replication factor C subunit 3/5	GO:0005657//replication fork	GO:0003677//DNA binding;GO:0016462//pyrophosphatase activity;GO:0032559	GO:0006259//DNA metabolic process	gi|498942397|ref|XP_004521709.1|/1.45976e-178/PREDICTED: replication factor C subunit 5-like [Ceratitis capitata]
105233671	396	268.385	27.515	-3.28601	Down	0.956742	PREDICTED: Bactrocera dorsalis lipopolysaccharide-induced tumor necrosis factor-alpha factor homolog (LOC105233671), mRNA	K19363|1|4e-26|118|dgr:Dgri_GH19763|lipopolysaccharide-induced tumor necrosis factor-alpha factor	-	GO:0046914//transition metal ion binding	-	gi|195029845|ref|XP_001987782.1|/2.85739e-25/GH19763 [Drosophila grimshawi]
105228666	964	112.695	25.665	-2.13455	Down	0.913905	PREDICTED: Bactrocera dorsalis uncharacterized LOC105228666 (LOC105228666), mRNA	-	-	-	-	gi|498923977|ref|XP_004517334.1|/1.10031e-67/PREDICTED: uncharacterized protein LOC101451181 [Ceratitis capitata]
105223781	634	60.15	23.855	-1.33427	Down	0.844633	PREDICTED: Bactrocera dorsalis 39S ribosomal protein L20, mitochondrial (LOC105223781), mRNA	K02887|1|7e-65|248|mde:101888512|large subunit ribosomal protein L20	GO:0000315//organellar large ribosomal subunit	GO:0003723//RNA binding;GO:0005198//structural molecule activity	GO:0010467//gene expression	gi|498985346|ref|XP_004530595.1|/6.28473e-76/PREDICTED: 39S ribosomal protein L20, mitochondrial-like [Ceratitis capitata]
105233019	2996.06	21.7	68.635	1.66125	Up	0.879754	PREDICTED: Bactrocera dorsalis failed axon connections (LOC105233019), transcript variant X2, mRNA	K17776|1|8e-09|65.5|nve:NEMVE_v1g235919|metaxin	-	-	GO:0048667//cell morphogenesis involved in neuron differentiation;GO:0048667//cell morphogenesis involved in neuron differentiation	gi|498950466|ref|XP_004523021.1|/0/PREDICTED: failed axon connections-like isoform X1 [Ceratitis capitata]
105227034	1861	41.71	15.38	-1.43934	Down	0.839025	PREDICTED: Bactrocera dorsalis bifunctional arginine demethylase and lysyl-hydroxylase PSR (LOC105227034), mRNA	K11323|1|6e-169|596|mde:101899854|histone arginine demethylase JMJD6 [EC:1.14.11.-]	-	-	-	gi|498951623|ref|XP_004523204.1|/0/PREDICTED: bifunctional arginine demethylase and lysyl-hydroxylase PSR-like [Ceratitis capitata]
105227428	7257	40.35	12.96	-1.6385	Down	0.854372	PREDICTED: Bactrocera dorsalis ecdysone-induced protein 75B, isoforms C/D (LOC105227428), mRNA	K08701|1|0.0|977|dan:Dana_GF25223|nuclear receptor subfamily 1 group D member 3	-	GO:0004879//RNA polymerase II transcription factor activity, ligand-activated sequence-specific DNA binding;GO:0005506//iron ion binding	GO:0006351//transcription, DNA-templated;GO:0010565//regulation of cellular ketone metabolic process;GO:0002165//instar larval or pupal development;GO:0006959//humoral immune response;GO:0007591//molting cycle, chitin-based cuticle	gi|498929210|ref|XP_004518592.1|/0/PREDICTED: ecdysone-induced protein 75B, isoforms C/D-like isoform X3 [Ceratitis capitata]
105227794	625	210.53	48.71	-2.11174	Down	0.923687	PREDICTED: Bactrocera dorsalis uncharacterized LOC105227794 (LOC105227794), partial mRNA	-	-	-	-	gi|498996795|ref|XP_004533443.1|/8.2244e-49/PREDICTED: putative uncharacterized protein ENSP00000383309-like [Ceratitis capitata]
105229045	1955	27.475	4.365	-2.65407	Down	0.876845	PREDICTED: Bactrocera dorsalis tRNA-specific adenosine deaminase 1 (LOC105229045), mRNA	K15440|1|7e-99|363|mde:101900436|tRNA-specific adenosine deaminase 1 [EC:3.5.4.34]	-	GO:0004000//adenosine deaminase activity	GO:0008033//tRNA processing	gi|498964639|ref|XP_004525437.1|/5.55625e-138/PREDICTED: tRNA-specific adenosine deaminase 1-like [Ceratitis capitata]
105232433	1600	140.655	2.035	-6.11099	Down	0.984063	PREDICTED: Bactrocera dorsalis uncharacterized LOC105232433 (LOC105232433), transcript variant X2, mRNA	-	-	-	-	-
105221808	1048	44.045	11.715	-1.91062	Down	0.874821	PREDICTED: Bactrocera dorsalis deoxynucleotidyltransferase terminal-interacting protein 2 (LOC105221808), mRNA	K03942|1|8e-22|106|tsp:Tsp_02641|NADH dehydrogenase (ubiquinone) flavoprotein 1 [EC:1.6.5.3 1.6.99.3]	-	-	-	gi|498998493|ref|XP_004533860.1|/5.79012e-121/PREDICTED: deoxynucleotidyltransferase terminal-interacting protein 2-like [Ceratitis capitata]
[truncated: 1,733 more rows]
